# Supplementary material for: Evolution combined with genomic study elucidates genetic bases of isobutanol tolerance in Escherichia coli
Source: Microb Cell Fact. 2011 Mar 25;10:18. doi: 10.1186/1475-2859-10-18 (PMC3071312; doi:10.1186/1475-2859-10-18)
Supplement: Additional file 1 — Full mutation list. Full lists of SNP, indel, and SV mutations discovered in G3.2, G3.6, G3.266.7, and X3.5 with Illumina sequencing. Mutation positions are genomic coordinates in the E. coli EcNR1 reference sequence, gene descriptions are from the KEGG database, mutation frequency is defined as mutant reads divided by the total number of mapped reads at a position, and consensus quality was computed by MAQ [26]. For G3.2, G3.266.7, and X3.5, SNPs with consensus quality <150 or indels with frequency <0.4 were discarded; we have found empirically that lower quality/frequency mutations tend to be false positives. G3.6 may have been contaminated with another clonal isolate and thus may be mixed genotype; to reduce false negatives, quality cutoff thresholds were lowered to consensus quality <100 for SNPs and frequency <0.15 for indels. Mutations that were later discovered to be heterogeneities in the parent E. coli EcNR1 strain were discarded. Entries with red text were verified by Sanger sequencing. [file 1475-2859-10-18-S1.XLS]

## Sheet: G3.2
Singe Nucleotide Polymorphisms (SNPs):
position	gene	gene description	ref base	cons base	residue change	base frequency	cons qual	coverage
68105	araA	L-arabinose isomerase (EC:5.3.1.4)	A	G	VAL-78 => ALA-78	0.9934	255	151
108975	secA	preprotein translocase subunit, ATPase	T	C	SER-233 => PRO-233	1	255	84
480665	acrB	multidrug efflux system protein	G	A	PRO-988 => LEU-988	1	255	131
618531	fepE	regulator of length of O-antigen component of lipopolysaccharide	T	C	VAL-352 => ALA-352	1	255	105
713573	pgm	phosphoglucomutase (EC:5.4.2.2)	A	G	THR-265 => ALA-265	1	255	155
730004	rhsC	RhsC element core protein RshC	A	G	HIS-400 => ARG-400	1	255	108
772484	cydB	cytochrome d terminal oxidase, subunit II (EC:1.9.3.-)	G	A	ALA-74 => THR-74	1	255	110
897458	ybjL	predicted transporter	T	C	LEU-264 => LEU-264	1	255	145
1197581	phoQ	sensory histidine kinase in two-component regulatory system with	A	G	LEU-209 => PRO-209	1	255	84
1883621	yeaN	predicted transporter	A	G	SER-240 => GLY-240	1	255	122
2091760	yeeE	inner membrane protein, UPF0394 family	A	G	SER-333 => PRO-333	1	255	119
2092513	yeeE	inner membrane protein, UPF0394 family	A	G	TYR-82 => HIS-82	1	255	96
2520712	nupC	nucleoside (except guanosine) transporter	T	C	SER-148 => PRO-148	1	255	99
3150318	hybB	predicted hydrogenase 2 cytochrome b type component	A	G	VAL-359 => ALA-359	1	255	121
3336132	greA-dacB	intergenic region	A	G	-	0.9889	255	90
3500933	tsgA	predicted transporter	T	C	GLY-379 => GLY-379	0.959	255	122
3519068	yhfZ	conserved protein	T	C	GLU-169 => GLY-169	0.9886	255	88
3706615	bcsG	inner membrane protein, predicted endoglucanase, DUF3260 family	A	G	ASN-391 => SER-391	0.992	255	125
3750540	yiaK	2,3-diketo-L-gulonate reductase, NADH-dependent (EC:1.1.1.-)	T	C	LEU-193 => PRO-193	1	255	141
3764258	yiaY	predicted Fe-containing alcohol dehydrogenase, Pfam00465 family	T	C	HIS-267 => ARG-267	0.9912	255	114
3917582	pstC	phosphate transporter subunit	T	C	ASP-16 => GLY-16	1	255	76
3955397	yifE	conserved protein, UPF0438 family	A	G	THR-28 => ALA-28	0.994	255	168
3972054	rhlB	ATP-dependent RNA helicase	A	G	CYS-269 => CYS-269	1	255	98
4070653	yihN	inner membrane protein, predicted transporter	T	C	CYS-393 => ARG-393	1	255	97
4245469	yjbH	predicted porin	A	G	SER-202 => SER-202	0.9904	255	104
4378650	groL	Cpn60 chaperonin GroEL, large subunit of GroESL	A	C	LYS-132 => ASN-132	1	255	152
4428786	ulaB	L-ascorbate-specific enzyme IIB component of PTS (EC:2.7.1.69)	T	C	ILE-55 => THR-55	1	255	128
4494710	yjgQ	lipopolysaccharide export ABC permease of the LptBFGC export complex	T	C	TYR-55 => HIS-55	0.9915	255	117
425270	queA	S-adenosylmethionine:tRNA ribosyltransferase-isomerase (EC:5.-.-.-)	A	G	ASN-346 => ASP-346	1	253	75
1075803	wrbA	NAD(P)H:quinone oxidoreductase	A	G	SER-112 => SER-112	0.9884	253	86
3935848	viaA	predicted von Willibrand factor containing protein	G	A	SER-329 => PHE-329	1	253	75
3992150	aslA	acrylsulfatase-like enzyme (EC:3.1.6.1)	A	G	VAL-363 => ALA-363	0.978	244	91
1060992	yccM	predicted 4Fe-4S membrane protein	G	A	VAL-267 => VAL-267	0.9877	240	81
2711902	lepB	leader peptidase (signal peptidase I) (EC:3.4.21.89)	G	A	PRO-213 => SER-213	0.9875	236	80
1361654	sapC	antimicrobial peptide transport ABC transporter permease	G	A	GLY-32 => GLY-32	0.9865	218	74
2570482	yffP-yffQ	intergenic region	C	T	-	1	193	55
4363790	cadA	lysine decarboxylase, acid-inducible (EC:4.1.1.18)	A	G	TYR-686 => TYR-686	1	171	48
3316213	nlpI-pnp	lipoprotein involved in osmotic sensitivity and filamentation	T	C	-	1	165	46
4381578	yjeJ-yjeK	intergenic region	A	G	-	1	162	45
TOTAL:	39
Insertions or Deletions (indels):
position	gene	gene description	indel	frequency	coverage
3390726	mdh	malate dehydrogenase, NAD(P)-binding (EC:1.1.1.37)	-1:C	0.9408	152
2182915	gatZ	D-tagatose 1,6-bisphosphate aldolase 2, subunit (EC:4.1.2.40)	-1:C	0.8797	133
3367270	gltD	glutamate synthase, 4Fe-4S protein, small subunit (EC:1.4.1.13)	1:G	0.7338	154
1882288	yeaM	predicted DNA-binding transcriptional regulator	1:C	0.6957	92
4407505	miaA-hfq	intergenic region	-7:AGGAAAA	0.5765	85
3823229	rph	defective ribonuclease PH	4:GGTC	0.5357	84
4405650	mutL	methyl-directed mismatch repair protein	-19 bp	0.5	22
TOTAL:	7
Structural Variation (SV):
position(s)	gene	gene description	SV description
3205260/3205271	glnE	fused deadenylyltransferase/adenylyltransferase for glutamine	IS186 insertion
1625916/1625925	marC	conserved protein; predicted transporter	IS1 insertion
TOTAL:	2
		10

## Sheet: G3.6
Singe Nucleotide Polymorphisms (SNPs):
position	gene	gene description	ref base	cons base	residue change	base frequency	cons qual	coverage
480665	acrB	multidrug efflux system protein	G	A	PRO-988 => LEU-988	0.9897	255	97
3150318	hybB	predicted hydrogenase 2 cytochrome b type component	A	G	TRP-359 => ARG-359	1	255	134
4378650	groL	Cpn60 chaperonin GroEL, large subunit of GroESL	A	C	LYS-132 => THR-132	1	255	151
3937653	ravA	fused predicted transcriptional regulator: sigma54 activator	A	G	LEU-224 => PRO-224	0.6234	240	154
4008495	yigE-corA	intergenic region	C	T	-	0.3439	237	157
4363790	cadA	lysine decarboxylase 1 (EC:4.1.1.18)	A	G	ILE-686 => THR-686	0.629	217	124
2187452	yegU	predicted hydrolase	T	C	LEU-43 => PRO-43	0.3778	206	90
2405264	nuoG	NADH:ubiquinone oxidoreductase, chain G (EC:1.6.5.3)	C	T	GLY-711 => SER-711	0.3947	202	76
1296680	purU	formyltetrahydrofolate hydrolase (EC:3.5.1.10)	A	G	ARG-125 => ARG-125	0.3212	194	165
3917582	pstC	phosphate transporter subunit	T	C	ASP-16 => GLY-16	0.6807	193	166
505870	ybaK	conserved protein	T	C	LYS-146 => ARG-146	0.3253	190	83
3316213	nlpI-pnp	intergenic region	T	C	-	0.6133	190	75
1365406	puuP	putrescine importer	C	T	GLY-338 => ARG-338	0.3056	187	108
3750540	yiaK	2,3-diketo-L-gulonate dehydrogenase, NADH-dependent (EC:1.1.1.-)	T	C	LEU-193 => PRO-193	0.6885	180	122
2091760	yeeE	predicted inner membrane protein	A	G	SER-333 => PRO-333	0.6887	179	106
2265652	yeiC	pseudouridine kinase	T	C	THR-292 => ALA-292	0.3147	179	143
3916621	pstA	phosphate transporter subunit	G	A	ARG-17 => CYS-17	0.3084	174	107
425270	queA	S-adenosylmethionine:tRNA ribosyltransferase-isomerase (EC:5.-.-.-)	A	G	ASN-346 => ASP-346	0.7267	171	161
1690716	rstB	sensory histidine kinase in two-component regulatory system with	G	A	ALA-202 => THR-202	0.2891	170	128
2689231	yphG	conserved protein	A	G	LEU-248 => PRO-248	0.2869	168	122
3164524	dkgA	2,5-diketo-D-gluconate reductase A (EC:1.1.1.274)	G	A	GLY-225 => SER-225	0.2756	166	156
2421679	ackA	acetate kinase A and propionate kinase 2 (EC:2.7.2.- 2.7.2.1)	T	C	ALA-327 => ALA-327	0.3047	164	128
1577777	gadC-gadB	intergenic region	T	C	-	0.288	163	184
1691567	tus	inhibitor of replication at Ter, DNA-binding protein	T	C	ALA-26 => ALA-26	0.3008	163	133
1104266	ymdE	pseudogene	T	C	TYR-111 => HIS-111	0.7101	155	207
3904843	cbrB	predicted inner membrane protein	G	A	ARG-36 => HIS-36	0.2849	154	186
3921897	glmU	fused N-acetyl glucosamine-1-phosphate	T	C	GLN-178 => ARG-178	0.3056	153	144
1344890	acnA	aconitate hydratase 1 (EC:4.2.1.3)	A	G	TYR-610 => CYS-610	0.2732	152	183
1978566	tar	methyl-accepting chemotaxis protein II	T	C	ILE-453 => VAL-453	0.252	152	127
194872	dxr-ispU	intergenic region	A	G	-	0.297	144	165
1197581	phoQ	sensory histidine kinase in two-compoent regulatory system with PhoP	A	G	LEU-209 => PRO-209	0.6951	142	82
2627629	upp	uracil phosphoribosyltransferase (EC:2.4.2.9)	A	G	VAL-158 => ALA-158	0.2696	140	115
2092513	yeeE	predicted inner membrane protein	A	G	TYR-82 => HIS-82	0.7419	138	93
1110704	csgE	predicted transport protein	A	G	LEU-90 => LEU-90	0.2784	136	176
1216219	ycfK	e14 prophage; predicted protein	C	G	LEU-97 => VAL-97	0.2353	131	119
1872177	yeaE	predicted oxidoreductase	C	T	VAL-231 => MET-231	0.2478	131	113
1158948	fabD	malonyl-CoA-[acyl-carrier-protein] transacylase (EC:2.3.1.39)	T	C	TRP-264 => ARG-264	0.2598	128	127
3892484	yidC	cytoplasmic insertase into membrane protein, sec system	T	C	LEU-60 => PRO-60	0.3423	127	111
3927923	atpF	F0 sector of membrane-bound ATP synthase, subunit B (EC:3.6.3.14)	T	C	LYS-66 => GLU-66	0.2525	126	99
108975	secA	preprotein translocase subunit, ATPase	T	C	SER-233 => PRO-233	0.7422	122	128
632304	ybdH	predicted oxidoreductase	A	G	TYR-133 => HIS-133	0.2771	120	83
3760980	yiaV	membrane fusion protein (MFP) component of efflux pump, signal	T	C	SER-117 => GLY-117	0.2469	119	81
1109248	ycdZ-csgG	intergenic region	A	G	-	0.2556	118	133
1288905	narG	nitrate reductase 1, alpha subunit (EC:1.7.99.4)	A	G	HIS-204 => ARG-204	0.2627	112	118
199632	bamA	conserved protein	G	A	ASP-569 => ASN-569	0.2362	109	199
2834138	srlE	glucitol/sorbitol-specific enzyme IIB component of PTS (EC:2.7.1.69)	T	C	VAL-173 => ALA-173	0.2439	108	123
3022762	ygfJ	conserved protein	T	C	SER-125 => PRO-125	0.2205	105	127
3221986	rpoD	RNA polymerase, sigma 70 (sigma D) factor	T	C	TYR-571 => HIS-571	0.2553	105	94
4058540	csrC-yihI	intergenic region	A	G	-	0.2264	103	159
1305373	adhE	fused acetaldehyde-CoA dehydrogenase/iron-dependent alcohol	A	G	ARG-393 => ARG-393	0.2248	101	129
1564602	ddpF	D-ala-D-ala transporter subunit	T	C	GLU-223 => GLY-223	0.2373	100	118
2711985	lepB	leader peptidase (signal peptidase I) (EC:3.4.21.89)	T	C	TYR-185 => CYS-185	0.1927	25	109					1	60	62	T	183	1
TOTAL:	52
Insertions or Deletions (indels):
position	gene	gene description	indel	frequency	coverage
3390726	mdh	malate dehydrogenase, NAD(P)-binding (EC:1.1.1.37)	-1:C	0.8562	153
3367270	gltD	glutamate synthase, 4Fe-4S protein, small subunit (EC:1.4.1.13)	1:G	0.7606	71
2182915	gatZ	D-tagatose 1,6-bisphosphate aldolase 2, subunit (EC:4.1.2.40)	-1:C	0.6905	126
4405633	mutL	methyl-directed mismatch repair protein	3:GCT	0.4118	17
4407505	miaA-hfq	intergenic region	-7:AGGAAAA	0.3263	95
3823229	rph	defective ribonuclease PH	4:GGTC	0.3146	89
1040663	hyaA	hydrogenase 1, small subunit (EC:1.12.99.6)	-1:T	0.2165	97
379246	frmR-yaiO	intergenic region	-1:G	0.1667	72
4337906	proP	proline/glycine betaine transporter	-1:G	0.1545	110
1681887	tqsA	predicted inner membrane protein	1:C	0.1524	105
TOTAL:	10
Structural Variation (SV):
position(s)	gene	gene description	SV description
3205260/3205271	glnE	fused deadenylyltransferase/adenylyltransferase for glutamine	IS186 insertion
1625916/1625925	marC	conserved protein; predicted transporter	IS1 insertion
TOTAL:	2

## Sheet: G3.266.7
Singe Nucleotide Polymorphisms (SNPs):
position	gene	gene description	ref base	cons base	residue change	base frequency	cons qual	coverage
4378650	groL	Cpn60 chaperonin GroEL, large subunit of GroESL	A	C	LYS-132 => ASN-132	0.9987	255	786
TOTAL:	1
Insertions or Deletions (indels):
position	gene	gene description	indel	frequency	coverage
3390726	mdh	malate dehydrogenase, NAD(P)-binding (EC:1.1.1.37)	-1:C	0.9142	536
3823229	rph	defective ribonuclease PH	4:GGTC	0.5234	470
4407505	miaA-hfq	delta(2)-isopentenylpyrophosphate tRNA-adenosine transferase	-7:AGGAAAA	0.4419	482
TOTAL:	3
Structural Variation (SV):
position(s)	gene	gene description	SV description
3205260/3205271	glnE	fused deadenylyltransferase/adenylyltransferase for glutamine	IS186 insertion
1216432	ycfK	e14 prophage; predicted protein	-1688 bp
3362869/3372773	gltB-yhcE	-	-9904 bp
1625916/1625925	marC	conserved protein; predicted transporter	IS1 insertion
TOTAL:	4

## Sheet: X3.5
Singe Nucleotide Polymorphisms (SNPs):
position	gene	gene description	ref base	cons base	residue change	base frequency	cons qual
1156697	plsX	probable phosphate acyltransferase	A	G	GLU-216 => GLY-216	0.9792	255
1493514	hrpA	predicted ATP-dependent helicase	C	T	LEU-1075 => LEU-1075	1	255
2623022	yfgO	predicted inner membrane permease, UPF0118 family	C	T	GLY-30 => ASP-30	1	255
2180640	gatC	galactitol-specific enzyme IIC component of PTS	C	T	GLU-290 => LYS-290	0.9634	205
TOTAL:	4
Insertions or Deletions (indels):
position	gene	gene description	indel	frequency	coverage
3823180	rph	defective ribonuclease PH	-1:C	0.9275	69
483735	acrA	multidrug efflux system	1:A	0.8447	103
190557	rpsB	30S ribosomal subunit protein S2	1:A	0.8333	108
3390936	mdh	malate dehydrogenase, NAD(P)-binding (EC:1.1.1.37)	5:AACCT	0.5944	143
3314027	deaD	ATP-dependent RNA helicase	4:AGAC	0.5888	107
TOTAL:	5
Structural Variation (SV):
position(s)	gene	gene description	SV description
1681114/1681138	mdtj-tqsA	intergenic region	IS5 insertion
1626077/1626081	marC	conserved protein; predicted transporter	IS1 insertion
TOTAL:	2
