# Supplementary material for: Evolution combined with genomic study elucidates genetic bases of isobutanol tolerance in Escherichia coli
Source: Microb Cell Fact. 2011 Mar 25;10:18. doi: 10.1186/1475-2859-10-18 (PMC3071312; doi:10.1186/1475-2859-10-18)
Supplement: Additional file 2 — E. coli EcNR1 genome reference sequence. E. coli EcNR1 is a derivative of E. coli K12 MG1655 containing a modified λ prophage integrated at the bioA/bioB locus. We created a reference genome sequence for E. coli EcNR1 by adding the above genetic modification to the E. coli K12 MG1655 reference sequence (NC_000913) obtained from the National Center for Biotechnology Information Reference Sequence Collection (NCBI RefSeq). We provide three formats: Lasergene DNA (.seq), FASTA (.fas), and GenBank (.gbk). [file 1475-2859-10-18-S2.ZIP]

Archive with 9 entries (6 files):
- additional_file_2/
- additional_file_2/EcNR1.fas
- __MACOSX/
- __MACOSX/additional_file_2/
- __MACOSX/additional_file_2/._EcNR1.fas
- additional_file_2/EcNR1.gbk
- __MACOSX/additional_file_2/._EcNR1.gbk
- additional_file_2/EcNR1.seq
- __MACOSX/additional_file_2/._EcNR1.seq
