# Supplementary material for: Evolution combined with genomic study elucidates genetic bases of isobutanol tolerance in Escherichia coli
Source: Microb Cell Fact. 2011 Mar 25;10:18. doi: 10.1186/1475-2859-10-18 (PMC3071312; doi:10.1186/1475-2859-10-18)
Supplement: Additional file 4 — Microarray Data and Analyses. Microarray data for gene expression study of G3.2 and the parent E. coli EcNR1 (WT) in 0% and 0.5% (w/v) isobutanol glucose minimal medium. Genes that responded to isobutanol most differently between G3.2 and WT are tabulated with p-values and transcription factors controlling them. Differentially expressed genes, p-values, and related transcription factors are also tabulated for WT/0% isobutanol and WT/0.5% isobutanol, G3.2/0% isobutanol and G3.2/0.5% isobutanol, and lastly WT/0.5% isobutanol and G3.2/0.5% isobutanol. BiNGO was used to assess any overrepresented GO terms amongst genes that responded to isobutanol most differently between G3.2 and WT, and for genes differentially expressed between WT/0.5% isobutanol and G3.2/0.5% isobutanol. A summary of NCA results is given as well. [file 1475-2859-10-18-S4.XLS]

## Sheet: Diff_reg
Genes differentially regulated in WT and G3.2
Gene	WT_0%Isobutanol	WT_0.5%Isobutanol	G3.2_0%Isobutanol	G3.2_0.5%Isobutanol	Adjusted P value	Related TFs
yodA	5.28539	5.20805	10.6762	6.21172	3.0826e-13	Fur,SoxS,Zur
fimI	9.05092	9.18831	9.05242	6.46605	1.4007e-12	H-NS,IHF,Lrp
gadA	8.24169	4.99074	4.31661	4.20617	1.44414e-11	H-NS,ArcA,CRP,Fis,FNR,GadE,GadW,GadX,TorR
hdeB	9.63264	6.15727	5.6811	4.85314	3.06553e-11	H-NS,Lrp,GadE,GadW,GadX,TorR,MarA
hdeD	8.49538	5.39223	5.02292	4.90108	4.30907e-11	H-NS,GadE,GadX
znuA	8.26018	8.46746	10.5731	8.39075	1.61323e-10	Zur
fimC	7.53906	7.45207	7.32092	4.97255	2.30493e-10	H-NS,IHF,Lrp
znuC	6.97584	7.14372	8.84737	7.30422	3.00669e-10	Zur
hdeA	10.4744	7.34932	6.94895	6.23948	3.96229e-10	H-NS,Lrp,GadE,GadW,GadX,TorR,MarA
ykgO	5.00214	5.19946	10.1784	5.71294	5.0306e-10	Zur
gadB	8.1852	4.85961	4.17056	3.94707	5.3624e-10	CRP,Fis,GadE,GadW,GadX
ykgM	5.06618	5.10833	10.311	5.67577	7.92576e-10	Zur
fimA	10.1637	10.2935	10.5505	8.14083	9.57227e-10	H-NS,IHF,Lrp
ybaS	7.7835	5.51609	4.78758	4.51752	1.45531e-09	GadX
slp	9.54621	7.12027	5.8932	5.2268	1.96145e-09	GadW,GadX,MarA
fimH	7.40597	7.46939	7.2616	5.87782	2.03527e-09	H-NS,IHF,Lrp
gadC	7.97397	5.10652	4.66495	4.64019	2.06637e-09	CRP,Fis,GadE,GadW,GadX
yghX	7.73546	8.29562	6.2541	5.45843	3.17909e-09
gadE	7.52101	4.38834	3.88003	3.73425	5.89583e-09	CRP,GadE,GadW,GadX,EvgA,YdeO
yebA	6.74339	6.99818	7.87544	6.89134	6.79289e-09
yhiD	7.86409	4.4469	4.49098	4.03373	6.82129e-09	H-NS,Lrp,GadE,GadW,GadX,TorR,MarA
aldB	5.98247	7.42426	4.51017	4.32637	7.19959e-09	CRP,Fis
fepA	5.40548	5.89607	8.19836	5.83315	8.32968e-09	Fur,CRP
znuB	6.87298	6.86622	8.57817	7.18713	1.39326e-08	Zur
fimF	6.50885	6.74989	6.6785	4.9134	1.78024e-08	H-NS,IHF,Lrp
lysP	7.04638	5.64606	7.86612	7.75618	1.87273e-08
argG	8.2987	7.61527	8.35575	8.72094	2.80958e-08	CRP,ArgR
cstA	6.24561	7.10422	7.07904	6.64722	4.10792e-08	CRP
livF	8.569	8.30843	7.99942	8.687	6.26329e-08	Lrp
ybaT	8.15425	6.04962	5.46888	5.08691	9.71874e-08	GadX
nlpD	9.44353	9.99072	9.17275	8.61213	1.52923e-07
kptA	6.41614	7.18687	6.47492	6.27323	1.72496e-07
rplS	8.62641	7.9692	8.71684	8.97973	2.22277e-07	FNR
yahO	9.39672	8.798	7.57267	5.69601	2.24371e-07
mqo	7.49491	8.3544	8.98842	7.98183	2.41711e-07
ilvN	7.69037	6.8834	7.37416	7.92604	2.70385e-07	CRP
cirA	6.04119	7.2254	8.85832	6.58204	2.81846e-07	Fur,CRP
rfaL	7.49717	7.28189	7.60907	8.33845	3.23703e-07
cspD	6.92024	7.98479	6.74321	6.44967	3.5335e-07	H-NS
ansP	6.5752	6.52921	6.14492	6.9592	3.62491e-07
ycaD	5.73122	5.81648	6.76674	5.95431	3.83654e-07
yncL	10.1013	10.4066	9.16405	7.99093	3.98958e-07
fhuF	5.2631	7.03018	7.32543	6.00574	4.00338e-07	Fur,OxyR
metF	10.119	9.02995	10.688	10.6947	4.28223e-07	MetJ
elaB	9.59575	9.61686	7.35579	6.36072	4.58777e-07
aphA	6.65149	7.09611	6.96065	6.60532	4.82926e-07
yqfA	7.30195	7.91174	7.41875	6.89882	4.95453e-07
osmC	10.172	10.3308	8.00292	7.28227	5.43446e-07	H-NS,Lrp,NhaR,RcsAB
ygaM	9.2878	9.06524	6.8732	5.47097	5.87705e-07
livK	7.40966	7.25322	7.09515	7.88716	6.05248e-07	Lrp
ydcW	6.98143	7.67784	6.03899	5.66143	6.17141e-07
yohC	6.0903	6.80618	4.8002	4.46381	6.21388e-07
cobU	6.6813	6.96969	7.50909	6.88425	6.63319e-07
dadX	7.37712	7.67078	7.35527	6.30769	7.73478e-07	Lrp,CRP
yojI	6.39317	7.09956	7.97974	7.22548	8.61077e-07	Lrp
potI	7.81533	7.82704	8.15399	7.40203	8.61744e-07	NtrC
yibT	7.43207	8.83521	7.31552	7.61413	9.29097e-07
clpS	8.27031	8.46311	8.2776	7.61749	9.93239e-07
fadL	6.11132	5.71736	6.7069	7.25381	1.06896e-06	ArcA,CRP,FadR,OmpR,PhoP
proX	10.6808	10.662	9.95305	10.6885	1.0901e-06	H-NS
fhuA	7.85108	8.49952	9.14895	7.85612	1.10815e-06	Fur
pps	7.06877	7.68616	7.5992	7.38044	1.12268e-06	FruR
sbp	6.67363	6.80141	6.71556	7.58002	1.22112e-06
pyrD	7.88227	7.61562	7.00776	7.60166	1.25573e-06	Fis,PurR
entC	4.67092	5.84431	7.3136	5.07264	1.32028e-06	Fur,CRP
ilvG	6.98785	5.8388	6.77843	6.8113	1.43928e-06
ilvB	7.10189	6.4579	6.91436	7.37747	1.44121e-06	CRP
pdxY	6.74943	6.46213	7.00891	7.60225	1.48741e-06
glcC	6.76004	7.34	6.724	6.18587	1.52783e-06	CRP,Fis,GlcC
rpmC	8.82319	8.41061	8.80085	9.28427	1.94896e-06	ArcA,FNR
nrdH	5.58047	6.98904	6.59904	6.13574	1.98714e-06	Fur,NrdR
rbbA	6.91865	7.01535	7.01589	6.13136	2.22454e-06
fhuC	5.89162	6.48282	7.1875	5.96495	2.2412e-06	Fur
cspA	8.65139	8.25297	9.2139	9.89442	2.6938e-06
ecnB	10.306	10.3329	8.83621	7.38974	2.79134e-06	OmpR
ybdD	6.27837	6.93948	6.3304	5.99959	2.83929e-06
leuA	7.652	7.30269	8.53005	7.2882	2.9307e-06	LeuO
gatC	9.14265	9.96326	6.08269	7.74554	3.11682e-06	ArcA,CRP,GatR
entA	5.3527	6.1659	7.10519	5.4714	3.18495e-06	Fur,CRP
yjcO	6.83478	7.36162	7.46689	7.18937	3.36971e-06
fepC	5.09411	6.1788	7.23736	5.97901	3.38212e-06	Fur
ilvA	6.79807	6.17992	6.79944	7.09532	3.54114e-06	IHF,Lrp
proW	10.1357	10.4613	8.42999	9.47745	3.55628e-06	H-NS
soxS	6.2742	7.49519	6.4221	6.65258	3.99721e-06	SoxS,SoxR
chaC	7.68309	8.23671	7.31215	7.13417	4.30468e-06
nuoI	6.89268	7.18671	7.16063	6.70066	4.30892e-06	IHF,ArcA,Fis,FNR,NarL
yncA	8.0615	7.90187	8.70831	7.83835	4.31379e-06
mtlR	6.47278	5.58382	6.70066	6.69642	4.44546e-06	CRP,Fis,FruR,MtlR
ompC	9.80805	9.92141	9.00356	10.1844	4.50105e-06	IHF,Lrp,OmpR,CpxR,EnvY
pabA	7.01595	6.62035	6.21272	6.59243	4.94479e-06
fliA	5.18853	3.9564	6.47978	6.8838	5.26466e-06	H-NS,FlhDC,NsrR
cysH	8.05267	8.15286	7.94667	8.75902	5.77831e-06	IHF,CysB
yciI	8.35441	8.6931	8.56249	8.28725	6.16621e-06
fbaB	8.56762	8.71473	6.10742	5.4754	6.21465e-06
yaeF	6.53924	6.85855	7.01579	6.60324	6.37684e-06
yoeA	6.58413	6.90742	6.46292	6.19282	7.11873e-06
ftnA	7.94915	6.75914	7.23453	8.33856	7.63807e-06	Fur,H-NS
glpQ	7.34581	7.61756	7.6746	7.32779	7.72414e-06	IHF,CRP,Fis,FNR,GlpR
ilvE	7.5649	6.75079	7.57224	7.52416	7.83471e-06	IHF,Lrp
carB	8.73821	8.75621	8.06717	8.8663	8.18889e-06	IHF,Fis,ArgR,PurR,PepA,RutR
yjhE	6.17437	6.74247	6.49401	6.38038	8.30928e-06
carA	8.77564	8.78073	7.94498	8.69312	8.45358e-06	IHF,Fis,ArgR,PurR,PepA,RutR
gpmM	8.31968	7.88982	8.06994	8.3571	8.63864e-06
yagN	6.46303	7.09005	7.00271	6.8824	8.71526e-06
ybiO	6.68656	7.02314	6.34294	5.9205	9.97903e-06
exbB	8.58352	9.39836	9.21355	8.29142	1.01011e-05	Fur
ybaN	6.88931	7.69741	7.64782	7.11904	1.04868e-05
potG	7.20814	7.13998	7.74254	6.87967	1.05158e-05	NtrC
yciS	8.10819	8.46031	8.17469	7.95903	1.1266e-05
yagI	7.52208	6.81597	7.21731	7.54208	1.15647e-05
yceI	6.86625	7.84722	7.69944	7.42713	1.25508e-05
yhiI	6.59685	6.86185	6.86343	6.12171	1.27443e-05
rsd	8.78742	9.11137	8.75327	8.06588	1.29747e-05
yaeH	8.35962	8.43059	8.34357	7.61779	1.55342e-05
fadJ	6.81421	7.05646	6.74912	6.3543	1.58685e-05	ArcA,FadR
ydcF	7.18188	7.56569	7.43127	7.17467	1.67669e-05
fhuD	5.8077	6.25234	6.87162	5.84658	1.72499e-05	Fur
efeO	5.23798	5.41111	6.93432	5.35538	1.77501e-05
rpoS	8.73485	9.46966	7.93967	7.71382	1.77934e-05	Fur,ArcA,CRP,GadX
yhhM	6.58078	6.8578	6.99293	6.61037	1.79686e-05
dhaM	7.47349	7.08522	7.23787	7.53565	1.79764e-05	DhaR
yfhK	6.94557	7.32499	7.02112	6.85026	2.01309e-05
yjfO	7.17731	7.85362	6.20671	6.08792	2.0555e-05
ybdB	5.60603	6.37022	7.24091	5.61661	2.0564e-05
suhB	7.98185	7.17169	7.49177	8.04677	2.0606e-05
gabT	7.22738	7.23532	5.88767	4.98257	2.08182e-05	H-NS,Lrp,CRP,CsiR,Nac
mug	6.92932	7.32321	6.92547	6.62268	2.09432e-05
ydjN	7.85042	7.99484	7.9687	8.74528	2.10115e-05
ucpA	6.93962	7.5362	6.95727	6.93119	2.11522e-05
gltX	7.07674	7.01914	6.86194	7.48164	2.12767e-05	Fis
katE	7.94556	7.94674	4.99722	4.10209	2.16927e-05	Fur,Fis
pspA	6.13713	6.96395	6.57076	6.72197	2.17518e-05	IHF,PspF
uspC	6.40411	7.33519	7.02637	6.93111	2.20025e-05
thiI	7.33654	7.11939	7.5082	8.04237	2.21295e-05
cueO	7.19701	7.18033	8.49266	7.38485	2.23369e-05	CueR
hslU	7.14865	6.95554	7.1499	7.60396	2.24842e-05
pptA	6.98579	7.58474	7.02098	6.87417	2.26354e-05
gcvT	7.05426	6.06249	8.00815	7.69625	2.28701e-05	Lrp,FNR,PurR,GcvA
ydiZ	8.42378	8.44002	7.06554	6.15868	2.29925e-05
yqeF	6.71915	7.75112	6.55525	6.83184	2.31555e-05
gltA	8.32951	8.9456	8.87556	8.46856	2.36244e-05	IHF,ArcA,CRP
ilvC	9.63497	9.25462	9.5958	10.1135	2.369e-05	IlvY
yagJ	6.25726	6.89351	6.55634	6.53789	2.47257e-05
yjeI	8.8721	8.73261	9.25482	8.5398	2.474e-05
potH	7.42001	7.29217	7.79156	6.97217	2.49654e-05	NtrC
ubiC	7.90957	8.63208	7.87434	8.01701	2.53069e-05	IHF,ArcA,FNR,NarL
aldA	7.66672	9.28427	7.08829	7.38777	2.55288e-05	ArcA,CRP,FNR,DnaA
shiA	7.57909	7.71734	8.68634	8.08829	2.68526e-05
purF	8.74846	8.30153	8.78084	8.98765	2.83358e-05	PurR
argI	8.22694	7.67931	7.18763	7.68128	2.84696e-05	ArgR
ycaO	6.75622	6.45364	7.16912	7.48812	2.95665e-05
dppC	7.41522	7.74195	7.48377	6.99999	3.08592e-05	IHF,FNR
yncE	6.21828	7.53093	7.53429	6.71827	3.10901e-05
yobD	7.12174	7.1199	6.11139	6.78204	3.14136e-05
gatR	8.20424	9.10364	7.35011	7.55327	3.25834e-05
mrp	7.52255	7.65791	7.30427	7.92779	3.37157e-05
ytjA	9.91336	9.6571	7.81743	6.67077	3.4019e-05
cyoD	8.69783	9.28242	9.22729	9.15306	3.44193e-05	Fur,ArcA,CRP,FNR,GadE,PdhR
dppA	10.2938	10.6641	10.3373	9.89899	3.46762e-05	IHF,FNR
aer	6.33102	6.99019	6.73582	6.70541	3.48591e-05	CRP,FNR
sdhD	7.6871	8.77693	7.9741	7.84135	3.49128e-05	Fur,ArcA,CRP,FNR
rmf	10.3458	10.6714	9.47487	8.97593	3.52265e-05
yaiZ	7.18111	7.94079	7.34016	7.2274	3.58158e-05
yncJ	5.90504	6.73901	6.30269	6.62615	3.63475e-05
flgC	5.45908	4.36286	6.7512	7.46397	3.68442e-05	FlhDC
fliM	5.33711	4.7725	6.28124	7.20014	3.70035e-05	FlhDC
sixA	8.5609	8.96696	8.76781	8.48819	3.79636e-05
glgC	7.75717	7.63143	7.52503	6.64089	3.91829e-05	CRP
ogt	6.50614	6.74355	6.88564	6.52537	4.02116e-05	Fis,NarL
hcaE	6.4279	6.75341	6.73635	6.27911	4.02982e-05	HcaR
ydeH	6.0172	6.86259	5.56646	5.73053	4.04308e-05	CpxR
yeaJ	6.92157	7.17533	6.33254	5.98614	4.06496e-05
yfdI	7.78402	7.57686	8.28453	8.63481	4.15801e-05
fliG	5.61183	4.6927	6.4245	7.32678	4.30934e-05	FlhDC
gntT	6.62639	6.46136	6.80268	7.37466	4.32549e-05	CRP,GntR
ydiH	8.09684	9.37388	7.96032	8.54987	4.41354e-05
gatB	9.50166	10.3789	6.47813	8.19582	4.43842e-05	ArcA,CRP,GatR
fliZ	5.29269	4.30408	6.18949	6.85844	4.46651e-05	H-NS,FlhDC,NsrR
cusF	6.40869	5.5166	5.42825	6.80164	4.54827e-05	CusR
ydjA	8.29536	8.51021	8.5246	8.21462	4.62658e-05
dkgA	8.06759	7.8502	6.10259	6.55861	4.69491e-05
entS	6.87523	7.34548	8.15912	7.12066	4.7105e-05	Fur
livM	7.61254	7.47609	6.84265	7.37792	5.0782e-05	Lrp
fliN	5.33079	4.46382	6.56004	7.40257	5.1075e-05	FlhDC
yidC	7.4573	7.21532	7.58943	7.95355	5.16304e-05
lysA	8.09453	7.53381	8.22162	8.38243	5.17148e-05	LysR
pyrE	6.16142	6.07117	6.69555	7.36722	5.3359e-05
yebK	6.85087	7.24655	7.20989	7.03903	5.38101e-05
groL	7.67454	7.7666	7.61559	8.2476	5.38727e-05
proV	10.313	10.6091	8.34663	9.33557	5.5412e-05	H-NS
ytfK	9.16095	10.0869	8.90765	8.70156	5.66493e-05
efeB	5.61684	5.89368	7.22261	5.85821	5.72853e-05
purU	8.78665	8.66727	8.74102	9.24568	5.75435e-05
ltaE	7.85992	7.71935	7.91416	7.19584	5.85716e-05
hisQ	6.57455	6.7388	7.58591	7.15525	5.87965e-05	H-NS,ArgR,NtrC
codA	9.42966	8.98701	8.45773	8.67542	6.0041e-05	PurR,Nac
fepB	5.94363	6.58507	6.94448	6.17642	6.16269e-05	Fur,RutR
greA	8.10668	7.57695	7.94864	8.10833	6.19123e-05
yidD	7.97373	7.55864	7.70972	8.1167	6.30472e-05
exbD	7.67495	8.40419	8.43621	7.54289	6.6285e-05	Fur
rseA	6.8173	7.20421	7.30125	7.17041	6.88483e-05	CpxR
caiF	7.14126	6.79193	6.4735	6.89596	6.99298e-05	H-NS,CRP,FNR,NarL
mdh	8.40969	8.99991	9.06515	8.60364	7.20139e-05	ArcA,CRP,FlhDC
dinQ	8.99253	9.79028	9.34692	9.2409	7.34051e-05	LexA
livG	7.94756	7.79426	7.17355	7.69078	7.47095e-05	Lrp
yeeD	8.16744	9.29691	7.02206	8.77423	7.61174e-05
thrC	8.27892	7.65413	7.92167	7.99424	7.62313e-05
mlrA	6.87469	7.15326	5.80844	5.36533	7.65676e-05
srlD	4.82238	4.99281	6.30591	7.16882	7.8766e-05	H-NS,CRP,GutM,GutR
rlmN	7.05994	6.6066	7.34494	7.52723	8.01022e-05
ycjG	7.87783	8.14832	7.88938	7.5243	8.02474e-05
iaaA	7.90445	8.29435	8.71567	8.37428	8.06711e-05
mntR	8.27663	8.69576	8.22043	8.04903	8.0776e-05
ycaC	6.92433	7.10933	5.16953	4.53214	8.3755e-05	FNR,BaeR
deoR	7.31055	7.7067	7.41316	7.23147	8.65176e-05
rbsB	8.84714	9.58691	8.98325	9.09125	8.83664e-05	CRP,RbsR
potF	7.69502	7.5228	8.03214	7.12702	8.86564e-05	NtrC
livH	8.1741	8.10329	7.3174	7.83314	8.95936e-05	Lrp
insL	6.90427	6.7139	6.76141	7.17422	9.13235e-05
flgH	5.4833	4.45028	6.56597	7.40571	9.38228e-05	FlhDC
ybhQ	7.26073	8.03406	7.05875	7.29551	9.48022e-05
rpsR	8.87305	8.44973	8.83078	9.11603	9.58901e-05
glgA	7.70957	7.62875	7.55494	6.80569	9.99919e-05	CRP

## Sheet: Diff_exp_WT
Genes differentially expressed in WT when adding isobutanol
Gene	WT_0%Isobutanol	WT_0.5%Isobutanol	Adjusted P value	Related TFs
logFC			adj.P.Val
hdeB	9.63264	6.15727	8.7624e-15	H-NS,Lrp,GadE,GadW,GadX,TorR,MarA
gadA	8.24169	4.99074	9.55057e-14	H-NS,ArcA,CRP,Fis,FNR,GadE,GadW,GadX,TorR
hdeA	10.4744	7.34932	1.47807e-13	H-NS,Lrp,GadE,GadW,GadX,TorR,MarA
hdeD	8.49538	5.39223	2.69927e-13	H-NS,GadE,GadX
slp	9.54621	7.12027	3.35713e-13	GadW,GadX,MarA
gadB	8.1852	4.85961	2.41236e-12	CRP,Fis,GadE,GadW,GadX
ybaS	7.7835	5.51609	3.18623e-12	GadX
pstS	6.53031	8.0763	5.94009e-12
yhiD	7.86409	4.4469	1.27636e-11	H-NS,Lrp,GadE,GadW,GadX,TorR,MarA
gadC	7.97397	5.10652	2.14784e-11	CRP,Fis,GadE,GadW,GadX
gadE	7.52101	4.38834	3.82917e-11	CRP,GadE,GadW,GadX,EvgA,YdeO
phoR	5.9722	7.46574	6.12804e-11
lysP	7.04638	5.64606	8.22789e-11
ybaT	8.15425	6.04962	1.02135e-10	GadX
marA	6.11409	7.58206	2.90205e-10
mdaB	7.20241	8.18385	3.34363e-10
aldB	5.98247	7.42426	4.09619e-10	CRP,Fis
ydiH	8.09684	9.37388	5.58364e-10
pck	6.26641	7.5744	5.69927e-10
yibT	7.43207	8.83521	7.295e-10
ypeC	5.45454	6.62174	8.11708e-10
cpxP	5.75639	7.2398	8.6608e-10
yeeD	8.16744	9.29691	1.53322e-09
acrR	5.62775	6.85869	1.87676e-09
yncJ	5.90504	6.73901	2.23126e-09
inaA	7.25315	8.19853	3.0104e-09
phoB	6.20379	7.4196	4.21205e-09
add	5.92105	6.86109	4.68397e-09
nfsA	6.77041	7.54898	4.84269e-09
gcvT	7.05426	6.06249	5.21931e-09	Lrp,FNR,PurR,GcvA
soxS	6.2742	7.49519	5.51383e-09	SoxS,SoxR
malT	7.12944	8.05825	5.80471e-09
aroF	9.06291	8.04273	6.26181e-09
metF	10.119	9.02995	6.93825e-09	MetJ
tyrA	7.768	6.84585	7.29943e-09
leuD	8.5002	7.63572	7.99288e-09
malE	6.29695	7.37564	1.01307e-08
yagU	7.1508	6.10521	1.05143e-08
yqeF	6.71915	7.75112	1.19958e-08
yeeE	8.3987	9.52358	1.24133e-08
tsgA	6.98553	5.87275	1.5441e-08
pstB	6.1935	7.21528	1.81399e-08
pstA	7.23124	8.29126	2.81177e-08
ilvG	6.98785	5.8388	3.35105e-08
ybhQ	7.26073	8.03406	3.5775e-08
gatR	8.20424	9.10364	3.60987e-08
fumC	6.80905	7.76108	3.82969e-08
arsR	7.13524	7.98799	3.8527e-08
ubiC	7.90957	8.63208	4.13657e-08	IHF,ArcA,FNR,NarL
pspA	6.13713	6.96395	4.30357e-08	IHF,PspF
kptA	6.41614	7.18687	4.36594e-08
aldA	7.66672	9.28427	5.0318e-08	ArcA,CRP,FNR,DnaA
kch	7.55266	6.69938	5.28467e-08
pstC	5.91203	6.81963	5.95513e-08
ilvE	7.5649	6.75079	7.33452e-08	IHF,Lrp
gatC	9.14265	9.96326	7.54627e-08	ArcA,CRP,GatR
argG	8.2987	7.61527	7.57565e-08	CRP,ArgR
ydeH	6.0172	6.86259	7.63936e-08	CpxR
mtlR	6.47278	5.58382	7.67865e-08	CRP,Fis,FruR,MtlR
pspE	6.27578	7.27702	7.87352e-08
speG	6.79526	7.40539	8.31867e-08
cstA	6.24561	7.10422	8.58619e-08	CRP
cspD	6.92024	7.98479	1.04042e-07	H-NS
gcvH	7.88572	6.81789	1.07416e-07
rihA	6.98689	7.65943	1.30396e-07
gntY	7.08439	7.88864	1.31022e-07
lpxL	6.50999	7.16169	1.33019e-07
asnA	6.93012	6.0501	1.35341e-07
lysC	7.1213	6.1742	1.49004e-07
aidB	7.60426	6.65182	1.56169e-07
yrbL	9.69648	10.4929	1.80064e-07
rplS	8.62641	7.9692	1.97233e-07	FNR
ompF	7.06413	6.01729	1.98852e-07
exoD	6.01819	6.87149	2.10913e-07
tnaC	4.87535	6.96685	2.12566e-07
yghZ	7.08918	7.7879	2.66543e-07
gatD	8.56384	9.32393	2.80563e-07
fimB	7.28549	6.5709	3.28342e-07
yebE	6.98359	7.65403	3.46989e-07
rbsB	8.84714	9.58691	3.93283e-07	CRP,RbsR
rimK	7.82531	8.52872	4.07575e-07
yncD	6.17522	7.08936	4.27188e-07
aroP	8.57223	8.03609	5.06001e-07
cytR	6.28179	6.92512	5.93351e-07
agp	6.77561	7.36538	6.00504e-07
leuC	8.15018	7.33504	6.21997e-07
spr	9.85058	10.5408	6.29218e-07
ybjC	7.22829	7.9743	6.50774e-07
gatB	9.50166	10.3789	6.60017e-07	ArcA,CRP,GatR
pps	7.06877	7.68616	6.83388e-07	FruR
ubiA	7.41664	8.05183	7.03693e-07
lit	6.90958	7.47554	7.21682e-07
lamB	6.20934	7.23101	7.54445e-07
ucpA	6.93962	7.5362	7.60817e-07
yagJ	6.25726	6.89351	7.69757e-07
speB	8.60162	7.93956	9.16353e-07
yohC	6.0903	6.80618	9.69084e-07
nrdH	5.58047	6.98904	9.81801e-07	Fur,NrdR
phoU	6.08702	6.86209	9.91695e-07
iscA	8.38231	9.6334	1.08743e-06
mioC	8.63451	9.31266	1.16989e-06
yciY	7.92069	8.65046	1.20962e-06
frsA	6.43412	6.9641	1.25178e-06
grxB	8.14613	8.84111	1.25269e-06
rimN	7.5056	6.94069	1.25893e-06
mdtB	6.18411	6.85412	1.2768e-06
yagN	6.46303	7.09005	1.32112e-06
yjhE	6.17437	6.74247	1.35696e-06
aer	6.33102	6.99019	1.36845e-06	CRP,FNR
acrB	7.75523	8.33602	1.40879e-06
uspC	6.40411	7.33519	1.48274e-06
yqjC	9.06392	8.53757	1.55201e-06
yejL	7.05455	7.64751	1.56294e-06
dapB	8.32062	7.79035	1.61404e-06
poxA	7.37438	6.70136	1.6569e-06
ydcW	6.98143	7.67784	1.66062e-06
yqhA	7.80029	8.35497	1.98445e-06
yghX	7.73546	8.29562	2.00176e-06
ilvN	7.69037	6.8834	2.01698e-06	CRP
chaC	7.68309	8.23671	2.02945e-06
yceA	6.83396	7.73886	2.12013e-06
chaA	7.18782	7.94606	2.13389e-06
motA	5.34065	4.65149	2.21408e-06
ypeB	6.66648	6.13897	2.27783e-06
envZ	6.70919	7.22036	2.29469e-06
ygaP	6.90934	7.58074	2.43075e-06
arsC	6.93404	7.52481	2.50165e-06
cbpA	8.11886	7.35997	2.50588e-06
leuB	8.17442	7.43449	2.55883e-06
fliA	5.18853	3.9564	2.63246e-06	H-NS,FlhDC,NsrR
yeiG	6.67673	7.23839	2.63759e-06
yfaZ	6.6721	5.96097	2.69176e-06
yjfO	7.17731	7.85362	2.83467e-06
sdhD	7.6871	8.77693	2.99969e-06	Fur,ArcA,CRP,FNR
cyoD	8.69783	9.28242	3.10735e-06	Fur,ArcA,CRP,FNR,GadE,PdhR
acrA	7.39902	8.02247	3.26218e-06
tisB	6.03644	7.03133	3.41595e-06
yfbV	7.04837	7.67978	3.45608e-06
rffH	7.57635	6.98996	3.78694e-06
yfjG	8.11889	8.57385	3.79841e-06
rpsP	9.04589	8.40515	3.80381e-06
yaiZ	7.18111	7.94079	3.99593e-06
rffT	7.26942	6.66873	3.99895e-06
yceI	6.86625	7.84722	4.20975e-06
fhuF	5.2631	7.03018	4.38811e-06	Fur,OxyR
mtn	8.752	9.23926	4.47e-06
fumA	6.27676	6.86511	4.81595e-06
relE	6.32118	6.86769	5.12839e-06
iscR	6.83577	8.12347	5.15422e-06
yegD	7.29714	6.56237	5.26788e-06
yqjK	10.3536	9.81574	5.31429e-06
ypaA	6.48908	7.09129	5.32425e-06
ompW	7.45789	4.95986	5.36738e-06
ybdD	6.27837	6.93948	5.43853e-06
ilvA	6.79807	6.17992	5.76503e-06	IHF,Lrp
yfiF	8.30465	7.76629	5.80991e-06
pptA	6.98579	7.58474	5.89831e-06
yieF	6.22846	6.79806	5.94113e-06
iscU	8.01826	9.11379	6.06292e-06
ydiU	6.486	7.90446	6.06378e-06
cyoA	9.06177	9.66046	6.13798e-06
yfiD	9.67436	7.27362	6.62976e-06
thrC	8.27892	7.65413	6.74773e-06
yjgB	7.28877	6.75565	6.9049e-06
nudK	7.68142	8.22811	6.96279e-06
aphA	6.65149	7.09611	7.19919e-06
relB	6.79026	7.2555	7.30678e-06
napB	7.10498	5.28811	7.55915e-06
dinQ	8.99253	9.79028	7.59389e-06	LexA
iscS	7.06386	8.52415	7.75755e-06
yjcO	6.83478	7.36162	7.75819e-06
rpoS	8.73485	9.46966	7.76209e-06	Fur,ArcA,CRP,GadX
mltD	8.51106	8.9868	8.33839e-06
arsB	6.22815	6.78496	8.48489e-06
yjfN	6.80131	7.33564	8.77216e-06
ybiR	6.28335	6.77986	8.8789e-06
nlpD	9.44353	9.99072	8.96082e-06
metE	10.3413	9.72753	9.00798e-06
murE	7.02137	6.61425	9.37666e-06
yhhS	6.71139	7.23354	9.48112e-06
ybiV	6.48895	7.01853	9.56411e-06
ycgE	6.78762	7.37706	9.63498e-06
proP	8.9451	8.50925	9.66147e-06
yqfA	7.30195	7.91174	1.0081e-05
napH	6.88869	4.99055	1.02782e-05
ybgS	6.3493	7.29214	1.05088e-05
rhtB	7.15858	6.61886	1.08843e-05
rsxA	6.85315	7.64729	1.12208e-05
ilvD	7.85121	7.12265	1.12597e-05
rffM	7.13105	6.58426	1.13495e-05
yciN	6.33691	7.1145	1.17941e-05
cyoE	7.92398	8.37213	1.21224e-05
ilvB	7.10189	6.4579	1.22223e-05	CRP
ytfK	9.16095	10.0869	1.28674e-05
ndh	8.28388	8.89751	1.29266e-05
lipA	6.54528	7.34685	1.37132e-05
lrhA	6.40053	7.08798	1.45173e-05
acnB	7.40018	8.01809	1.53426e-05
yagI	7.52208	6.81597	1.6151e-05
metA	8.32082	7.80179	1.67408e-05
hchA	7.12388	6.53184	1.69421e-05
ynaI	7.0172	6.52239	1.79546e-05
yjgJ	7.03503	6.48048	1.82062e-05
rffD	7.53666	7.00861	1.83374e-05
yfgO	6.75758	7.34571	1.85162e-05
ybeD	7.3695	7.77997	1.8987e-05
lysA	8.09453	7.53381	1.99238e-05	LysR
yahO	9.39672	8.798	2.18773e-05
mscS	10.5787	10.1401	2.218e-05
gadW	8.36169	7.72239	2.2194e-05
gatZ	9.40351	9.97662	2.2337e-05
ygfY	8.45167	8.81811	2.33585e-05
tar	4.91574	4.11858	2.37785e-05
ligA	7.09596	6.58287	2.44828e-05
yfhK	6.94557	7.32499	2.60754e-05
gltI	7.14868	7.61973	2.60927e-05
sdhC	7.89024	8.73803	2.61976e-05
yhbW	6.7624	7.31538	2.66387e-05
greA	8.10668	7.57695	2.70114e-05
glnA	8.44884	7.81449	2.77607e-05
mqo	7.49491	8.3544	2.77793e-05
dctA	6.79619	7.52283	2.89944e-05
rffC	6.71927	6.21377	2.97521e-05
aroE	7.48718	6.94742	2.98568e-05
hdhA	8.92258	8.44499	3.00132e-05
yedR	8.00415	7.46135	3.09845e-05
dnaQ	7.15294	7.60309	3.13927e-05
galP	7.14425	6.5601	3.15486e-05
idi	7.2586	7.67329	3.17671e-05
ybhT	8.09419	8.88025	3.2272e-05
yfaD	6.4554	7.01719	3.35838e-05
hisJ	7.90254	8.38905	3.61753e-05
trmD	10.1272	9.63066	3.73026e-05
skp	9.22045	8.7742	3.87997e-05
yrdB	7.5895	7.15613	3.92958e-05
ybhA	6.6833	7.17181	3.93871e-05
purF	8.74846	8.30153	3.98169e-05	PurR
rseA	6.8173	7.20421	3.99253e-05	CpxR
fldB	7.01612	7.39295	4.1243e-05
glcC	6.76004	7.34	4.17915e-05	CRP,Fis,GlcC
yciS	8.10819	8.46031	4.33654e-05
gcvP	5.64739	5.19829	4.34393e-05
yoaC	7.48852	6.98334	4.3579e-05
ttcA	6.90621	6.40219	4.4575e-05
cyaA	7.92953	7.57366	4.48376e-05
trpD	7.34466	6.84489	4.53977e-05
glk	8.46379	8.87345	4.66169e-05
yeaL	6.45427	6.97179	4.6786e-05
gpmM	8.31968	7.88982	4.73791e-05
bfr	9.2123	8.74994	4.97101e-05
yqjE	10.4037	9.9266	4.97332e-05
yebZ	7.0374	7.49743	4.97693e-05
yojI	6.39317	7.09956	5.08275e-05	Lrp
ybdG	6.90628	7.30537	5.12424e-05
gatA	9.56101	10.3248	5.16417e-05
sohA	6.66564	7.20308	5.21654e-05
ybaN	6.88931	7.69741	5.22824e-05
eptB	5.75592	6.23364	5.32867e-05
nadB	7.62749	7.12127	5.36234e-05
yjiN	7.5294	7.14625	5.38778e-05
yfgG	6.34906	6.86945	5.41618e-05
phoA	6.08142	6.63647	5.89323e-05
borD	6.85085	6.40435	5.96384e-05
pntA	8.5872	8.12179	6.04231e-05
yebK	6.85087	7.24655	6.07504e-05
nfsB	7.12267	7.57097	6.32926e-05
rsxB	7.77793	8.25672	6.52273e-05
glmU	7.81121	7.39884	6.63191e-05
ispA	7.69823	8.03514	6.83241e-05
rffG	7.28426	6.79348	6.86739e-05
rpoH	8.35774	8.78473	6.92948e-05
hemB	8.68023	9.15093	7.10203e-05
gsiB	6.45708	7.03465	7.20207e-05
ldhA	6.53259	7.06548	7.21565e-05
nudI	6.33393	6.86297	7.36538e-05
rlmN	7.05994	6.6066	7.37188e-05
hscB	6.48372	7.23103	7.38374e-05
fur	7.69374	8.1851	7.5168e-05
sucA	8.38027	9.16937	7.58104e-05
tatD	6.56604	6.93413	7.61749e-05
mntR	8.27663	8.69576	7.79173e-05
yciI	8.35441	8.6931	7.86199e-05
fbp	6.94984	7.45475	7.93115e-05
sra	7.51291	8.45017	8.05936e-05
metI	7.33995	6.94118	8.15468e-05
yiaF	8.2274	7.84927	8.26644e-05
rluA	6.70596	6.31535	8.46817e-05
prs	8.18848	8.60277	8.50078e-05
ydcF	7.18188	7.56569	8.7694e-05
glnG	7.20665	6.74635	8.77599e-05
rpiA	9.32996	9.71902	9.08503e-05
tehB	6.31768	6.79108	9.12353e-05
erpA	7.39315	8.33088	9.18634e-05
lplT	7.19466	6.83359	9.2707e-05
aceE	8.1445	8.60306	9.43324e-05
lpxC	9.62424	10.0499	9.61184e-05
mrdB	7.36418	6.91439	9.67735e-05
yrdD	7.1335	6.70217	9.75696e-05
ychA	7.22448	7.6088	9.76637e-05
sulA	6.63273	7.03615	9.84994e-05
rffE	7.47756	6.98034	9.93337e-05
tsx	8.36532	7.90932	9.93864e-05
thrB	9.05698	8.63277	0.000100389
codA	9.42966	8.98701	0.000100505	PurR,Nac
yoeA	6.58413	6.90742	0.000100638
rssB	7.74167	7.36784	0.000107268
rfc	8.12442	7.7486	0.000110367
zipA	8.635	8.27853	0.000110919
sdhA	7.85002	8.62075	0.000111748
gltA	8.32951	8.9456	0.000114889	IHF,ArcA,CRP
deoR	7.31055	7.7067	0.000116085
suhB	7.98185	7.17169	0.000116327
yncE	6.21828	7.53093	0.000118432
yjdA	6.11788	5.56635	0.000120754
yobA	7.51143	7.97357	0.000121681
yebY	6.8696	7.33588	0.000122405
sdhB	8.77307	9.46132	0.000127805
yfeH	7.45687	7.83031	0.000130126
yegQ	6.69228	6.24103	0.000131088
fabZ	8.65423	8.27432	0.000134289
glf	8.28375	7.86701	0.000134488
pabA	7.01595	6.62035	0.00013594
rpsB	9.55874	9.93113	0.000137493
secG	10.673	10.2772	0.000138649
nrdB	7.61577	7.18984	0.000145878
sodA	5.608	6.94155	0.000148739

## Sheet: Diff_exp_G3.2
Genes differentially expressed in G3.2 when adding isobutanol
Gene	G3.2_0%Isobutanol	G3.2_0.5%Isobutanol	Adjusted P value	Related TFs
logFC			adj.P.Val
yodA	10.6762	6.21172	2.44708e-15	Fur,SoxS,Zur
fimI	9.05242	6.46605	2.83194e-14	H-NS,IHF,Lrp
fimC	7.32092	4.97255	1.54175e-12	H-NS,IHF,Lrp
yeeD	7.02206	8.77423	5.27413e-12
znuA	10.5731	8.39075	5.79128e-12	Zur
gatC	6.08269	7.74554	9.77806e-12	ArcA,CRP,GatR
ykgO	10.1784	5.71294	9.91578e-12	Zur
ykgM	10.311	5.67577	1.01023e-11	Zur
znuC	8.84737	7.30422	1.28538e-11	Zur
fimA	10.5505	8.14083	2.1602e-11	H-NS,IHF,Lrp
yahO	7.57267	5.69601	2.3317e-11
fimH	7.2616	5.87782	4.24055e-11	H-NS,IHF,Lrp
pstS	7.12878	8.4447	4.85926e-11
yeeE	7.44193	9.16418	5.51435e-11
znuB	8.57817	7.18713	1.63025e-10	Zur
gatB	6.47813	8.19582	1.65152e-10	ArcA,CRP,GatR
malE	4.62281	6.08557	2.14084e-10
rihA	6.63604	7.75827	2.19538e-10
gatD	5.40142	6.69084	4.06852e-10
proW	8.42999	9.47745	6.13659e-10	H-NS
leuA	8.53005	7.2882	8.379e-10	LeuO
ygaM	6.8732	5.47097	1.02511e-09
fepA	8.19836	5.83315	1.13949e-09	Fur,CRP
fimF	6.6785	4.9134	1.15121e-09	H-NS,IHF,Lrp
leuD	9.38765	8.38213	1.19348e-09
phoU	6.50479	7.83571	1.39335e-09
yebA	7.87544	6.89134	1.57272e-09
yrbL	7.66735	8.82435	1.81835e-09
phoR	6.03802	7.1771	1.97293e-09
acrR	5.46999	6.68721	2.16232e-09
sbp	6.71556	7.58002	2.70259e-09
leuB	8.91235	7.65316	4.49995e-09
yncA	8.70831	7.83835	6.52115e-09
inaA	7.20794	8.08483	7.72373e-09
elaB	7.35579	6.36072	8.98567e-09
hdhA	7.2995	6.33461	9.44593e-09
gatZ	8.38326	9.49816	1.05457e-08
ansP	6.14492	6.9592	1.06651e-08
marA	5.92467	7.01901	1.18777e-08
gatA	7.10541	8.68526	1.38153e-08
potI	8.15399	7.40203	1.6484e-08	NtrC
yagU	7.14958	6.1423	1.6691e-08
arsC	6.69359	7.59286	1.75693e-08
ycaD	6.76674	5.95431	1.97211e-08
proV	8.34663	9.33557	2.03952e-08	H-NS
fimB	7.15856	6.25945	2.06634e-08
cpxP	5.8849	7.03453	2.11425e-08
leuC	8.81546	7.73504	2.13804e-08
cysH	7.94667	8.75902	2.19472e-08	IHF,CysB
ypeC	5.77288	6.66823	2.25302e-08
proX	9.95305	10.6885	2.39763e-08	H-NS
ompC	9.00356	10.1844	2.41467e-08	IHF,Lrp,OmpR,CpxR,EnvY
yiaG	6.50525	5.32516	2.52541e-08
yghX	6.2541	5.45843	3.21764e-08
rhtB	8.03568	7.14267	3.31833e-08
ydjN	7.9687	8.74528	3.94462e-08
ytjA	7.81743	6.67077	3.94952e-08
ptsG	8.31708	9.18413	4.10032e-08
yjeI	9.25482	8.5398	4.17513e-08
yeaQ	8.46933	7.6598	4.27299e-08
mrp	7.30427	7.92779	4.31691e-08
mscS	9.84415	9.08463	4.3773e-08
livF	7.99942	8.687	4.61071e-08	Lrp
nfsA	7.1497	7.79785	4.66528e-08
hslJ	6.6392	7.34418	5.08163e-08
malT	6.458	7.23672	5.103e-08
yfbQ	6.41186	7.19033	5.82285e-08
psiE	7.34659	6.53962	6.05479e-08
ecnB	8.83621	7.38974	6.10479e-08	OmpR
yjgB	6.37794	5.57912	6.60245e-08
potH	7.79156	6.97217	7.49867e-08	NtrC
potG	7.74254	6.87967	7.90219e-08	NtrC
livK	7.09515	7.88716	8.47217e-08	Lrp
pstC	6.25336	7.13408	8.56175e-08
ydcZ	7.74105	6.92861	9.33426e-08
osmC	8.00292	7.28227	9.51208e-08	H-NS,Lrp,NhaR,RcsAB
bfr	7.38035	6.57004	9.96194e-08
yncL	9.16405	7.99093	1.01782e-07
yjgK	8.58426	7.73735	1.06387e-07
rfaL	7.60907	8.33845	1.14009e-07
yoaC	6.54005	5.67748	1.16153e-07
ltaE	7.91416	7.19584	1.16981e-07
carB	8.06717	8.8663	1.21856e-07	IHF,Fis,ArgR,PurR,PepA,RutR
rbbA	7.01589	6.13136	1.33358e-07
ppiA	7.69573	8.43228	1.34263e-07
asnA	7.64417	6.77181	1.50221e-07
carA	7.94498	8.69312	1.52789e-07	IHF,Fis,ArgR,PurR,PepA,RutR
glgC	7.52503	6.64089	1.55416e-07	CRP
srlD	6.30591	7.16882	1.63869e-07	H-NS,CRP,GutM,GutR
dapB	9.30158	8.65817	1.71068e-07
osmF	6.11037	5.17397	2.01553e-07
potF	8.03214	7.12702	2.11004e-07	NtrC
pntA	9.41965	8.63986	2.15859e-07
groL	7.61559	8.2476	2.16898e-07
pstA	7.72633	8.61861	2.24237e-07
dadX	7.35527	6.30769	2.42425e-07	Lrp,CRP
mdaB	7.47073	8.04489	2.56181e-07
clpS	8.2776	7.61749	3.48839e-07
pstB	6.76	7.55756	3.58441e-07
lpxT	6.36626	7.10069	3.85709e-07
ggt	5.14275	4.43459	3.93365e-07
phoB	6.30837	7.14236	4.11666e-07
cueO	8.49266	7.38485	4.13046e-07	CueR
blc	6.29492	5.50497	4.37229e-07
katE	4.99722	4.10209	4.84246e-07	Fur,Fis
glnH	8.72013	8.14055	4.8952e-07
pck	5.65274	6.40705	4.93682e-07
gabT	5.88767	4.98257	5.03949e-07	H-NS,Lrp,CRP,CsiR,Nac
modA	8.72481	7.2848	5.16705e-07
copA	9.17853	7.88018	5.17845e-07
mdtB	6.48321	7.19952	5.93125e-07
glgB	7.5601	6.74397	6.0739e-07
ydiZ	7.06554	6.15868	6.25785e-07
cirA	8.85832	6.58204	6.55171e-07	Fur,CRP
aas	7.04351	6.45443	6.94355e-07
yobD	6.11139	6.78204	7.49318e-07
glgA	7.55494	6.80569	7.58787e-07	CRP
hdeB	5.6811	4.85314	7.73405e-07	H-NS,Lrp,GadE,GadW,GadX,TorR,MarA
yliJ	7.78298	7.17529	8.12669e-07
moaC	8.097	7.47856	8.3221e-07
yeaG	6.42002	5.46453	8.47496e-07
gntY	7.49533	8.17768	8.9959e-07
hinT	8.3067	7.72332	9.00184e-07
yaeH	8.34357	7.61779	9.65343e-07
cobU	7.50909	6.88425	9.68589e-07
hemB	8.38034	9.07975	1.05872e-06
proP	8.29936	7.77347	1.21897e-06
efeO	6.93432	5.35538	1.26295e-06
tyrP	8.19186	7.69203	1.28804e-06
gltX	6.86194	7.48164	1.2972e-06	Fis
fbaB	6.10742	5.4754	1.35561e-06
arsR	7.22827	7.85688	1.4074e-06
pyrD	7.00776	7.60166	1.65323e-06	Fis,PurR
ygfX	7.5343	8.12079	1.77514e-06
fhuA	9.14895	7.85612	2.18135e-06	Fur
yncD	6.26905	7.05893	2.26989e-06
yihY	7.65845	7.02653	2.27592e-06
osmY	7.17279	6.22267	2.33981e-06
ompX	8.60964	9.27862	2.48875e-06
ycfL	8.24715	7.6549	2.50626e-06
pdxY	7.00891	7.60225	2.55819e-06
talA	5.83108	5.08628	2.67279e-06
yecC	7.38692	8.01879	2.92222e-06
rnd	7.91424	8.46747	3.03141e-06
entC	7.3136	5.07264	3.04526e-06	Fur,CRP
slp	5.8932	5.2268	3.44156e-06	GadW,GadX,MarA
glgX	7.15394	6.41165	3.76459e-06
fhuC	7.1875	5.96495	3.81185e-06	Fur
idi	5.64498	6.15044	3.92418e-06
yidE	7.01508	6.4943	3.95055e-06
yihA	8.02145	8.54493	3.95102e-06
manY	6.44773	7.02726	3.99218e-06
yebE	6.89947	7.44028	3.99421e-06
fabI	8.57988	9.18505	4.34968e-06
putP	9.5022	8.94255	4.37246e-06
arsB	6.16932	6.76122	4.37881e-06
yjgJ	7.5205	6.88676	4.38389e-06
lysC	8.04599	7.3409	4.39655e-06
yphA	6.61977	6.14282	5.03686e-06
ompF	9.03221	8.2445	5.09892e-06
serA	9.2135	8.67018	5.11002e-06
acrB	7.86908	8.38527	5.22351e-06
mqo	8.98842	7.98183	5.25622e-06
pyrE	6.69555	7.36722	5.41146e-06
acrD	6.16099	6.92033	5.62058e-06
clpB	7.54067	8.12976	5.73547e-06
ydiH	7.96032	8.54987	5.92958e-06
entA	7.10519	5.4714	5.96986e-06	Fur,CRP
shiA	8.68634	8.08829	6.2555e-06
ykiA	6.62726	6.19193	6.45631e-06
ygjG	5.79337	4.93801	6.75885e-06
ygiC	7.44949	7.89951	6.77172e-06
nlpD	9.17275	8.61213	6.90904e-06
agp	5.53846	6.01257	6.91856e-06
cybB	8.45232	7.90418	7.16652e-06
manZ	6.6916	7.42203	7.24831e-06
envZ	6.38766	6.84783	7.26901e-06
rimJ	8.20058	7.59362	7.46193e-06
yejG	8.80279	8.08962	7.60489e-06
panC	7.75149	8.33069	7.71387e-06
dsbA	7.20546	7.64923	8.10558e-06
yhiI	6.86343	6.12171	8.23772e-06
ybgI	7.49551	6.90893	8.29868e-06
yidQ	8.40993	7.85604	8.45673e-06
yciZ	8.17569	7.52834	8.47395e-06
rraB	7.81735	8.31401	8.5006e-06
fsr	6.86147	7.35765	8.5702e-06
yaeR	8.00307	7.5198	9.22444e-06
yccX	7.50574	6.95288	9.25502e-06
fadL	6.7069	7.25381	9.32116e-06	ArcA,CRP,FadR,OmpR,PhoP
cspA	9.2139	9.89442	9.35744e-06
ygcF	6.7103	7.11874	9.64006e-06
yjdA	8.01233	7.30361	9.73249e-06
livH	7.3174	7.83314	9.87581e-06	Lrp
add	5.26697	5.756	9.98423e-06
yeeN	7.40397	8.06361	1.00105e-05
ybjC	7.44186	8.02449	1.01521e-05
phoA	6.0336	6.69018	1.06002e-05
efeB	7.22261	5.85821	1.09739e-05
moaB	8.45905	7.76052	1.13797e-05
yqjC	7.68901	7.25065	1.15018e-05
lit	7.08383	7.52451	1.15282e-05
cspB	8.92082	9.43397	1.15726e-05
metC	9.13789	8.70706	1.1852e-05
yebF	8.63143	8.1412	1.19439e-05
tktB	6.2678	5.52998	1.23279e-05
otsB	5.31856	4.67724	1.25365e-05
ycgM	7.64814	7.22221	1.28431e-05
yiiD	7.657	7.20604	1.28786e-05
artP	8.26786	7.74929	1.30331e-05
cobS	6.81408	6.34794	1.31082e-05
yraQ	6.14925	6.70562	1.31569e-05
moaA	7.90109	7.20395	1.32729e-05
dapE	7.97675	7.55586	1.35192e-05
fhuB	8.23127	7.62089	1.36128e-05
hdeA	6.94895	6.23948	1.37524e-05	H-NS,Lrp,GadE,GadW,GadX,TorR,MarA
yegP	5.77912	5.06514	1.39358e-05
dapD	9.99292	9.49648	1.41495e-05
smf	8.89683	8.4924	1.45593e-05
rluF	7.28719	6.79555	1.46996e-05
purU	8.74102	9.24568	1.47415e-05
ybjJ	7.27015	6.7941	1.49049e-05
livM	6.84265	7.37792	1.50623e-05	Lrp
dinI	6.41772	6.92511	1.51552e-05
yegD	7.45448	6.79018	1.54412e-05
proB	7.79551	7.15529	1.55029e-05
yjcB	7.22939	6.56343	1.55814e-05
yciY	8.14533	8.72058	1.62656e-05
ygeA	7.42192	6.83977	1.66296e-05
ybgJ	8.16852	7.56233	1.67336e-05
gntT	6.80268	7.37466	1.67606e-05	CRP,GntR
ygbE	6.70334	7.30982	1.67746e-05
rimK	8.16922	8.67014	1.75388e-05
aroF	9.12355	8.60921	1.77151e-05
pgi	7.58953	8.03257	1.88169e-05
rsd	8.75327	8.06588	1.95998e-05
purT	6.49294	6.90489	1.96074e-05
fhuD	6.87162	5.84658	1.98882e-05	Fur
chaA	6.94398	7.55996	2.00448e-05
yahK	6.61457	6.06383	2.04861e-05
yedR	7.43151	6.86671	2.06468e-05
nuoI	7.16063	6.70066	2.07395e-05	IHF,ArcA,Fis,FNR,NarL
thiI	7.5082	8.04237	2.09212e-05
rdoA	6.71887	7.1662	2.21725e-05
emrA	7.57458	7.11871	2.23753e-05
hslU	7.1499	7.60396	2.4358e-05
lipB	7.11149	7.63421	2.51292e-05
yhbE	8.2713	7.83405	2.55785e-05
hha	7.63943	8.34098	2.62887e-05
yojI	7.97974	7.22548	2.63172e-05	Lrp
tag	7.64278	7.24098	2.72307e-05
yqjD	8.67784	8.15307	2.81975e-05
artQ	8.08419	7.61251	2.90504e-05
pntB	10.1584	9.75047	2.94688e-05
sufA	6.39817	5.40191	2.97154e-05
lpxM	7.88637	7.41854	3.04634e-05
nuoF	8.12467	7.55212	3.05725e-05
ybdB	7.24091	5.61661	3.064e-05
evgS	6.31102	6.82793	3.13493e-05
recR	7.90707	8.38372	3.13949e-05
livG	7.17355	7.69078	3.15933e-05	Lrp
yceH	8.08591	7.43803	3.20957e-05
ycaC	5.16953	4.53214	3.39439e-05	FNR,BaeR
ivy	7.31941	7.77492	3.3947e-05
ybaJ	8.30541	8.94098	3.44021e-05
yecS	6.76501	7.28754	3.49081e-05
rpmC	8.80085	9.28427	3.49818e-05	ArcA,FNR
pepD	8.38488	8.81556	3.52227e-05
osmB	5.83794	6.32636	4.1956e-05
eamA	7.61428	7.12661	4.2914e-05
smg	9.39914	8.99214	4.46108e-05
cysQ	6.88694	6.31363	4.53291e-05
acrA	7.34825	7.8327	4.62721e-05
hisQ	7.58591	7.15525	4.66391e-05	H-NS,ArgR,NtrC
yiiF	6.93719	6.37402	4.70967e-05
nusB	7.35078	7.86532	5.05758e-05
slmA	7.72178	8.12382	5.09467e-05
yqfA	7.41875	6.89882	5.17073e-05
glnQ	8.03623	7.67613	5.17651e-05
aceE	7.89244	8.37973	5.23171e-05
yciH	6.6666	7.21858	5.23274e-05
bcsC	6.3628	5.83454	5.29876e-05
purB	7.55494	8.17733	5.66785e-05
yohF	5.40365	4.87546	5.84204e-05
chaB	5.5631	5.00567	5.89558e-05
glyS	8.16438	8.6978	5.97128e-05
fepC	7.23736	5.97901	5.98463e-05	Fur
poxB	5.57255	4.86759	6.00538e-05
fadJ	6.74912	6.3543	6.0242e-05	ArcA,FadR
entS	8.15912	7.12066	6.14133e-05	Fur
trkG	6.1519	6.70088	6.16714e-05
tyrA	7.9944	7.57875	6.204e-05
yiiS	7.14832	6.57757	6.41074e-05
yaeF	7.01579	6.60324	6.57526e-05
ylaC	6.11755	6.94559	6.74639e-05
rpmE	7.62616	8.46045	6.77824e-05
aceF	8.1125	8.54998	6.82332e-05
asnB	7.0943	6.62574	6.8385e-05
ybiT	6.53714	6.95755	7.01295e-05
bax	6.50414	7.02701	7.03059e-05
mdoD	7.55707	7.13141	7.0893e-05
ybeL	7.02713	6.50264	7.14335e-05
hflC	6.76346	7.20215	7.15188e-05
aphA	6.96065	6.60532	7.15931e-05
dkgA	6.10259	6.55861	7.17444e-05
ybgK	7.49009	6.99458	7.26651e-05
htrL	6.4106	6.861	7.3576e-05
fabA	9.35001	9.79148	7.55e-05
argG	8.35575	8.72094	7.55876e-05	CRP,ArgR
yqjE	8.97347	8.51671	7.61421e-05
motA	7.38924	6.89815	7.67989e-05
mntH	7.48614	6.84186	7.75224e-05
sspB	7.58815	8.10032	7.80917e-05
yebO	7.46818	8.00791	7.99086e-05
fbaA	7.93996	8.43232	8.02255e-05
mmuM	7.82058	7.28515	8.02268e-05
glpQ	7.6746	7.32779	8.22869e-05	IHF,CRP,Fis,FNR,GlpR
menE	6.64522	7.03096	8.23934e-05
ygfY	8.42752	8.74996	8.32929e-05
nuoH	8.25643	7.80444	8.51801e-05
glcC	6.724	6.18587	8.69232e-05	CRP,Fis,GlcC
modB	7.05058	6.23352	8.69313e-05
fhuF	7.32543	6.00574	8.86112e-05	Fur,OxyR
nuoB	8.55279	8.07871	8.94377e-05
osmE	6.58851	6.14819	9.05557e-05
proS	6.70593	7.10159	9.37109e-05
pyrH	8.52804	8.91352	9.57019e-05
rhsD	6.86504	6.41792	9.73347e-05
yeaE	6.92924	6.50369	9.91855e-05
glnP	8.06911	7.63187	0.000101757
ybgL	7.71412	7.26628	0.000102459
cspE	8.75531	9.47901	0.000104846
ilvN	7.37416	7.92604	0.000105081	CRP
nadB	7.51511	7.04308	0.0001054
yncJ	6.30269	6.62615	0.000106117
rpiA	8.75462	9.13679	0.000107684
aceB	9.22882	8.72328	0.000108018
lplT	7.69318	7.33789	0.000108079
ybiO	6.34294	5.9205	0.000110926
moaE	7.53128	7.04273	0.000111681
vacJ	7.90768	8.3136	0.000115301
uspB	7.42703	6.90458	0.000115332
rpsQ	9.51934	10.0119	0.000117184
radA	7.94568	7.50702	0.000118088
ydbK	6.35275	6.7433	0.000119173
yicC	7.76756	8.17098	0.000119683
yhbY	7.8118	8.37495	0.000120341
insL	6.76141	7.17422	0.000124397
nupC	7.55321	7.94475	0.000125187
yhhM	6.99293	6.61037	0.000127402
gnsB	9.30728	8.81384	0.00012767
gcvR	8.38888	8.02734	0.000127866
ycbW	8.08204	7.65193	0.000128686
miaB	7.43787	7.78155	0.000129124
yfdI	8.28453	8.63481	0.000130217
fliM	6.28124	7.20014	0.000133554	FlhDC
yccJ	6.19623	5.24945	0.000135008
yceM	6.96333	6.52821	0.000137238
ubiF	6.96498	7.37034	0.00013785
msrA	7.7302	7.3836	0.00013999
nuoA	8.94691	8.42359	0.0001404
yedW	6.52417	5.94037	0.000142955
ftsK	7.8795	7.53041	0.000143355
glpD	6.63462	6.13737	0.000147886
cstA	7.07904	6.64722	0.000148068	CRP
rbsA	6.36035	6.74708	0.000149562
cobT	7.16493	6.74655	0.000150073
nuoK	8.53427	8.06333	0.000157803
asnS	8.97482	9.30053	0.000158459
rmf	9.47487	8.97593	0.000158634
hpt	8.11403	8.48008	0.000158984
dppC	7.48377	6.99999	0.000159359	IHF,FNR
yhaH	7.51077	7.11898	0.000159369
hslO	7.27242	7.6053	0.000162466
lrp	9.38433	9.01257	0.000171059
deoD	6.5716	6.99816	0.000172456
ilvC	9.5958	10.1135	0.000172896	IlvY
dnaK	9.29034	9.73455	0.000173874
exbB	9.21355	8.29142	0.000174034	Fur
nudK	7.53105	7.92711	0.000175519
ybiC	8.4819	7.98788	0.000177948

## Sheet: Diff_ISO_WT_G3.2
Genes differentially expressed by comparing WT with isobutanol and G3.2 with isobutonal
Gene	WT_0.5%Isobutanol	G3.2_0.5%Isobutanol	Adjusted P value	Related TFs
logFC			adj.P.Val
osmC	10.3308	7.28227	1.77932e-15	H-NS,Lrp,NhaR,RcsAB
fbaB	8.71473	5.4754	2.47916e-15
elaB	9.61686	6.36072	3.48998e-15
yghX	8.29562	5.45843	5.18688e-15
katE	7.94674	4.10209	6.05099e-15	Fur,Fis
ygaM	9.06524	5.47097	7.5747e-15
cfa	8.513	6.12694	1.12373e-14
marC	7.13894	4.45425	2.19991e-14
dps	10.3176	6.92987	2.42816e-14
fimI	9.18831	6.46605	2.94605e-14	H-NS,IHF,Lrp
aldB	7.42426	4.32637	3.1624e-14	CRP,Fis
yahO	8.798	5.69601	5.20522e-14
gatD	9.32393	6.69084	6.94911e-14
otsB	7.58146	4.67724	1.50301e-13
ytjA	9.6571	6.67077	2.75138e-13
yiaG	8.25918	5.32516	3.15215e-13
gatC	9.96326	7.74554	4.49576e-13	ArcA,CRP,GatR
ggt	6.60685	4.43459	5.33853e-13
yohC	6.80618	4.46381	5.73779e-13
yeaQ	9.70828	7.6598	6.24788e-13
bfr	8.74994	6.57004	6.38775e-13
yghA	6.65111	4.36966	6.50127e-13
ydeI	7.26884	4.78014	6.82461e-13
lysP	5.64606	7.75618	7.85767e-13
hdhA	8.44499	6.33461	7.9019e-13
yneM	9.03076	5.69051	8.51098e-13
ygjG	8.08844	4.93801	9.09627e-13
talA	7.61145	5.08628	1.03632e-12
gadW	7.72239	5.10317	1.11269e-12
fimC	7.45207	4.97255	1.23331e-12	H-NS,IHF,Lrp
gadX	8.78322	6.00782	1.30115e-12
motA	4.65149	6.89815	1.51738e-12
ygaU	9.05323	6.76394	1.59588e-12
ycgB	6.66982	4.38879	1.86243e-12
yebV	8.47546	5.36688	1.88714e-12
osmF	7.58197	5.17397	2.04099e-12
tktB	8.24042	5.52998	2.08741e-12
ycaC	7.10933	4.53214	2.22408e-12	FNR,BaeR
srlD	4.99281	7.16882	2.30048e-12	H-NS,CRP,GutM,GutR
yhbO	7.26028	4.55987	2.43324e-12
yegP	7.68543	5.06514	2.49958e-12
ybjX	8.47975	6.20139	2.55281e-12
poxB	7.80379	4.86759	2.90054e-12
mgrB	9.01922	7.36045	2.90422e-12
otsA	8.67027	6.28354	3.75956e-12
yeaG	8.06738	5.46453	4.32924e-12
ymdF	8.00293	5.16651	4.50691e-12
osmY	9.02858	6.22267	4.62764e-12
ydcW	7.67784	5.66143	5.21758e-12
dacB	6.92995	8.34511	6.43833e-12
yahK	8.03696	6.06383	6.72659e-12
fliC	5.81608	7.89065	7.20612e-12
yciT	6.41906	8.24941	7.46192e-12
yedP	7.82239	5.78683	7.7607e-12
gabT	7.23532	4.98257	8.39381e-12	H-NS,Lrp,CRP,CsiR,Nac
ydiZ	8.44002	6.15868	9.17533e-12
ecnB	10.3329	7.38974	9.64898e-12	OmpR
yohF	6.88947	4.87546	1.09266e-11
gatB	10.3789	8.19582	1.14626e-11	ArcA,CRP,GatR
idi	7.67329	6.15044	1.16799e-11
yncG	6.96431	5.05709	1.3271e-11
tar	4.11858	6.79389	1.43556e-11
fimH	7.46939	5.87782	1.50751e-11	H-NS,IHF,Lrp
slp	7.12027	5.2268	1.53268e-11	GadW,GadX,MarA
yncL	10.4066	7.99093	1.56516e-11
gcvH	6.81789	9.0283	1.64446e-11
ybaA	6.03007	4.39537	1.7621e-11
osmE	7.8591	6.14819	1.77939e-11
gcvT	6.06249	7.69625	1.78262e-11	Lrp,FNR,PurR,GcvA
yfcG	6.65647	4.6119	1.81173e-11
cheA	4.51852	6.38097	1.91906e-11
ompF	6.01729	8.2445	2.20376e-11
ygdI	7.3706	5.55401	2.70913e-11
grxB	8.84111	7.11798	2.93374e-11
yrbL	10.4929	8.82435	3.1035e-11
yehY	6.34311	4.79087	3.47062e-11
yjfO	7.85362	6.08792	3.67803e-11
yodD	8.11355	5.23032	4.39537e-11
mlrA	7.15326	5.36533	4.74342e-11
agp	7.36538	6.01257	4.75415e-11
blc	7.20657	5.50497	5.35026e-11
metF	9.02995	10.6947	5.52229e-11	MetJ
yjdJ	7.48943	5.78513	5.58346e-11
ybhP	6.27711	4.41392	5.92041e-11
yniA	7.31641	5.56711	6.03358e-11
yqjC	8.53757	7.25065	6.41191e-11
malF	5.94436	4.49021	6.44602e-11
fadL	5.71736	7.25381	6.56509e-11	ArcA,CRP,FadR,OmpR,PhoP
cheZ	5.9297	8.02034	6.86586e-11
gatR	9.10364	7.55327	7.00038e-11
yebF	9.5531	8.1412	7.1959e-11
yqjD	9.76796	8.15307	7.42399e-11
yphA	7.42275	6.14282	7.4826e-11
fliA	3.9564	6.8838	8.03396e-11	H-NS,FlhDC,NsrR
tsr	5.20008	6.75444	8.14461e-11
chaB	6.82007	5.00567	8.23345e-11
ybeL	8.21037	6.50264	1.09546e-10
sodC	8.31681	6.20812	1.14383e-10
fimA	10.2935	8.14083	1.28651e-10	H-NS,IHF,Lrp
ygdQ	7.43601	8.86743	1.29018e-10
csiD	6.23996	4.31518	1.40957e-10
gcvP	5.19829	6.57741	1.51546e-10
yghZ	7.7879	6.44494	1.63927e-10
ybjG	7.10447	5.73121	1.65656e-10
csiE	5.75029	4.25742	1.76462e-10
rmf	10.6714	8.97593	1.81561e-10
glnE	6.6884	4.81605	2.03236e-10
ynfM	6.61497	8.12778	2.04933e-10
cheB	4.60301	6.26833	2.05008e-10
yjiN	7.14625	5.95484	2.08657e-10
ybhO	6.06344	4.44264	2.11032e-10
yqjK	9.81574	8.49824	2.14072e-10
hsdS	4.95659	6.27188	2.29743e-10
aroP	8.03609	9.12474	2.30414e-10
hchA	6.53184	4.95764	2.40208e-10
ybdH	6.80386	8.31597	2.46344e-10
nlpD	9.99072	8.61213	2.55717e-10
yqjE	9.9266	8.51671	2.70477e-10
rcnA	5.48378	7.07709	2.73972e-10
flxA	4.4113	6.15209	2.80603e-10
slyB	9.91733	8.49071	2.98776e-10
rnd	7.21143	8.46747	3.03638e-10
fliT	4.63915	6.06187	3.08002e-10
yjdA	5.56635	7.30361	3.12394e-10
rpoS	9.46966	7.71382	3.26741e-10	Fur,ArcA,CRP,GadX
flgN	4.99052	6.93131	3.37914e-10
ybjP	7.01903	5.74652	3.49844e-10
yjfN	7.33564	6.0281	3.73572e-10
yjdN	5.79751	4.36875	3.73836e-10
ydbC	6.76207	5.56465	3.76829e-10
cspA	8.25297	9.89442	3.78744e-10
yjbJ	9.4617	8.31261	4.15824e-10
ydhL	7.51112	6.44747	4.2116e-10
flgM	5.78289	7.59594	4.51303e-10
argG	7.61527	8.72094	4.68408e-10	CRP,ArgR
bcsC	7.32442	5.83454	4.77701e-10
yeaJ	7.17533	5.98614	4.90797e-10
ydiY	5.0169	6.43171	4.967e-10
mutL	6.68059	5.42967	5.04875e-10
metQ	9.02177	10.1709	5.14553e-10
ybaY	7.45371	5.61091	5.34581e-10
lamB	7.23101	5.34124	5.51301e-10
glgS	8.40698	6.43438	5.98099e-10
ybgS	7.29214	5.10781	5.99086e-10
yncB	7.3617	5.52303	6.17762e-10
yiaD	5.07741	6.35584	6.50841e-10
ybdR	6.67267	5.30855	6.7549e-10
yjdI	6.75042	5.1744	6.7984e-10
malG	5.95173	4.67247	6.85133e-10
yceN	6.50899	7.74327	6.87674e-10
dkgA	7.8502	6.55861	7.56928e-10
yccJ	8.00414	5.24945	7.83184e-10
yjbQ	7.83343	6.76854	7.89088e-10
cheR	4.58829	6.10326	8.39511e-10
fimG	5.84087	4.40392	8.41991e-10
yhjH	3.99724	6.4797	8.47871e-10
tap	4.23927	6.31625	9.06049e-10
fimF	6.74989	4.9134	9.51067e-10	H-NS,IHF,Lrp
yfdI	7.57686	8.63481	9.75922e-10
ydcT	6.02187	4.31746	1.03781e-09
btuE	9.10413	7.8481	1.06352e-09
chaC	8.23671	7.13417	1.07347e-09
yjgB	6.75565	5.57912	1.08195e-09
fimD	6.22521	4.47906	1.13176e-09
yoaC	6.98334	5.67748	1.1996e-09
ybdK	6.19384	4.56495	1.20257e-09
uspB	8.38144	6.90458	1.22021e-09
cheY	5.13905	7.2383	1.30495e-09
yddH	6.57744	5.32335	1.31393e-09
add	6.86109	5.756	1.33054e-09
osmB	7.57676	6.32636	1.34466e-09
qor	7.12261	6.0377	1.37675e-09
flgC	4.36286	7.46397	1.3978e-09	FlhDC
ycaP	6.82106	5.56488	1.3995e-09
proV	10.6091	9.33557	1.52876e-09	H-NS
mscS	10.1401	9.08463	1.65511e-09
cspD	7.98479	6.44967	1.66344e-09	H-NS
ompT	9.61054	8.30799	1.83164e-09
malE	7.37564	6.08557	1.84749e-09
pdxY	6.46213	7.60225	1.9425e-09
rstA	6.78938	5.4661	1.94285e-09
cdh	5.99219	7.27174	1.98208e-09
yagA	5.43178	4.41686	2.00354e-09
yeaH	5.94848	4.23605	2.01964e-09
fliN	4.46382	7.40257	2.05168e-09	FlhDC
sra	8.45017	6.0547	2.06568e-09
flgK	5.13354	6.96594	2.10479e-09
xylA	6.28026	5.24474	2.1212e-09
feaR	5.84031	4.61097	2.26038e-09
rfaS	6.9116	7.95431	2.27365e-09
rplS	7.9692	8.97973	2.3073e-09	FNR
tam	6.11551	4.77194	2.42691e-09
rfaL	7.28189	8.33845	2.51776e-09
fliM	4.7725	7.20014	2.63851e-09	FlhDC
ydcV	6.53203	4.93201	2.72234e-09
ydcK	6.52205	5.35807	2.79603e-09
ycaO	6.45364	7.48812	2.98489e-09
msyB	7.72142	6.15844	3.15219e-09
proW	10.4613	9.47745	3.21689e-09	H-NS
malK	6.19799	4.85717	3.26033e-09
narU	6.60543	4.84126	3.32599e-09
gabP	5.89702	4.34364	3.47655e-09
pyrE	6.07117	7.36722	3.54872e-09
ydeH	6.86259	5.73053	3.85373e-09	CpxR
ybiO	7.02314	5.9205	3.91584e-09
metN	7.03067	8.15594	4.1913e-09
sbmC	7.58054	6.50268	4.21794e-09
metI	6.94118	7.95109	4.28166e-09
yebW	7.58808	6.69057	4.30375e-09
fliS	4.40586	6.12389	4.30522e-09
pck	7.5744	6.40705	4.30972e-09
yhcN	5.00092	5.98465	4.32309e-09
metC	7.7941	8.70706	4.35233e-09
yhcO	6.42801	5.32255	4.56043e-09
ydeJ	5.58369	4.37681	4.689e-09
hdeB	6.15727	4.85314	4.97277e-09	H-NS,Lrp,GadE,GadW,GadX,TorR,MarA
flgL	5.08032	6.78093	5.47177e-09
yecR	4.11088	5.66964	5.50119e-09
yncC	5.90422	4.14603	5.50463e-09
gapC	8.60286	7.36489	5.69451e-09
gltS	8.73222	7.80998	6.20597e-09
narY	6.03622	4.41752	6.25461e-09
ybgA	6.40822	5.18128	6.28439e-09
yoaE	7.07917	8.05024	6.32989e-09
yliI	6.28927	5.01732	6.66824e-09
fliZ	4.30408	6.85844	6.87937e-09	H-NS,FlhDC,NsrR
yibT	8.83521	7.61413	6.90279e-09
ybiU	6.26066	4.99905	6.91824e-09
flhC	5.29585	6.44407	7.57645e-09
dsrB	7.55519	6.66752	7.62202e-09
flgG	4.35989	6.44605	8.02969e-09
pfkB	6.9607	5.87929	8.16365e-09
mtlR	5.58382	6.69642	8.53447e-09	CRP,Fis,FruR,MtlR
galP	6.5601	7.79939	8.6268e-09
aldA	9.28427	7.38777	8.74158e-09	ArcA,CRP,FNR,DnaA
yfiQ	7.95109	6.93634	9.15286e-09
yjcD	6.47175	7.51459	9.61711e-09
rfaJ	6.72383	7.69972	1.00341e-08
hisJ	8.38905	9.4336	1.03579e-08
cheW	4.62629	5.90844	1.05613e-08
hisP	7.13199	8.0009	1.06072e-08
dapB	7.79035	8.65817	1.07712e-08
arnB	5.12193	4.00717	1.09084e-08
adhP	7.48511	5.55341	1.09784e-08
gatA	10.3248	8.68526	1.13106e-08
malM	6.17164	4.71599	1.13538e-08
nanC	6.28504	4.98611	1.15571e-08
yhjG	6.37374	4.81341	1.16452e-08
kptA	7.18687	6.27323	1.18159e-08
metA	7.80179	8.82456	1.19319e-08
ybdL	6.82244	7.94212	1.22171e-08
ybiV	7.01853	6.02829	1.2291e-08
flgH	4.45028	7.40571	1.27605e-08	FlhDC
nanK	6.36431	5.13169	1.31475e-08
flgF	4.84256	7.18712	1.37583e-08
dadX	7.67078	6.30769	1.40965e-08	Lrp,CRP
fliG	4.6927	7.32678	1.4233e-08	FlhDC
fliK	4.209	6.3098	1.42363e-08
yegS	5.9131	4.69404	1.42724e-08
yeeF	5.41605	6.6882	1.46301e-08
fabA	8.79798	9.79148	1.4953e-08
clpA	8.94978	8.10525	1.52452e-08
psiF	7.2712	6.189	1.57373e-08
amyA	7.04383	5.93485	1.59801e-08
pagP	5.2489	4.01789	1.61073e-08
btuB	7.58156	8.59557	1.63612e-08
ygiW	7.28959	6.16714	1.6489e-08
ybhN	5.83123	4.7137	1.6554e-08
fic	6.93202	5.97207	1.79449e-08
yehX	6.68785	5.40374	1.82503e-08
lysC	6.1742	7.3409	1.84714e-08
motB	4.56198	5.91833	2.00697e-08
flgD	4.5326	6.84269	2.04688e-08
yagT	5.73131	4.62148	2.14296e-08
nagE	5.77503	6.70578	2.33243e-08
phr	6.91615	5.73964	2.38624e-08
phoE	4.4785	5.3529	2.41744e-08
treF	6.62477	5.54008	2.49149e-08
flgB	4.26938	6.49049	2.51874e-08
yjbH	6.13675	5.10621	2.5409e-08
sbp	6.80141	7.58002	2.60841e-08
fsr	6.48725	7.35765	2.61931e-08
glcC	7.34	6.18587	2.64041e-08	CRP,Fis,GlcC
cld	8.27671	9.1618	2.86375e-08
yifK	6.98577	7.90357	2.90868e-08
sbmA	6.50566	7.73265	2.92626e-08
ycbW	8.6185	7.65193	2.92995e-08
ydcS	6.03684	4.86238	3.00778e-08
fliL	3.96735	6.38916	3.17716e-08
arnA	6.60354	5.37998	3.22623e-08
ynhG	6.86681	5.68379	3.33403e-08
flgI	5.29145	7.66157	3.39235e-08
tsx	7.90932	8.89171	3.39879e-08
fliD	4.65398	6.01506	3.4547e-08
clpS	8.46311	7.61749	3.75273e-08
yehI	5.33985	4.62676	3.83131e-08
pyrI	9.87361	8.15832	4.01699e-08
talB	8.11173	8.95688	4.05676e-08
yoeA	6.90742	6.19282	4.09668e-08
fliH	4.88616	7.0564	4.42027e-08
ycgR	4.97899	6.09258	4.53338e-08
gmr	5.79725	4.4067	4.54872e-08
pgpB	7.7073	6.86636	4.69674e-08
yqfA	7.91174	6.89882	4.78515e-08
rlmN	6.6066	7.52723	4.9648e-08
yajG	6.67875	7.87653	4.99368e-08
yoeG	6.12767	5.23101	5.06679e-08
eptB	6.23364	7.16251	5.50691e-08
malT	8.05825	7.23672	5.58614e-08
proP	8.50925	7.77347	5.7315e-08
rplQ	8.2202	8.99	5.74698e-08
flgJ	4.76452	6.86577	5.79108e-08
folE	7.18199	8.04077	5.80888e-08
rfaI	7.20069	7.9648	5.93446e-08
yjdC	7.42888	6.38137	6.00112e-08
yicE	8.50356	9.41291	6.14563e-08
manY	7.90252	7.02726	6.17438e-08
glgC	7.63143	6.64089	6.489e-08	CRP
srlB	4.90523	6.20061	7.17429e-08
ymgD	5.41357	6.67551	7.30686e-08
thiI	7.11939	8.04237	7.33372e-08
pyrB	8.73053	7.30537	7.54696e-08
fliJ	4.97503	6.83738	7.70344e-08
rpmC	8.41061	9.28427	8.2601e-08	ArcA,FNR
yqeF	7.75112	6.83184	8.57717e-08
acnA	8.72554	7.79866	8.60451e-08
yfaZ	5.96097	6.95514	8.62037e-08
ygcU	4.68004	3.92492	8.69296e-08
ydhS	5.38453	4.48445	9.19942e-08
arnC	5.6342	4.38792	9.53522e-08
yjbR	7.31383	6.44664	9.57181e-08
yjgF	10.1687	9.05737	9.79565e-08
yijP	5.43229	6.22837	1.0022e-07
flgA	5.60551	7.24367	1.02031e-07
ilvA	6.17992	7.09532	1.05813e-07	IHF,Lrp
phoU	6.86209	7.83571	1.07821e-07
cbpA	7.35997	6.32959	1.08152e-07
leuD	7.63572	8.38213	1.08447e-07
pal	8.76711	9.53222	1.09617e-07
ygiV	6.7644	5.77392	1.10453e-07
ygaF	5.46056	4.49272	1.13666e-07
ves	4.87878	5.84047	1.14304e-07
pinQ	6.20744	5.37008	1.14443e-07
yciG	6.00449	4.35491	1.16816e-07
hdeA	7.34932	6.23948	1.2245e-07	H-NS,Lrp,GadE,GadW,GadX,TorR,MarA
pgl	7.22453	6.31673	1.22478e-07
treA	5.41036	4.39549	1.25298e-07
ydjN	7.99484	8.74528	1.28569e-07
ybhQ	8.03406	7.29551	1.36801e-07
gntT	6.46136	7.37466	1.39733e-07	CRP,GntR
rfc	7.7486	8.48967	1.40656e-07
yhcH	6.26289	5.39446	1.41252e-07
artJ	8.95063	9.77352	1.46991e-07
dadA	6.63574	5.49005	1.48892e-07
ilvN	6.8834	7.92604	1.50473e-07	CRP
ybdD	6.93948	5.99959	1.52728e-07
yeaX	6.19573	5.42638	1.54771e-07
ybaS	5.51609	4.51752	1.60493e-07	GadX
nanM	5.56006	4.63579	1.62689e-07
yecN	9.33858	8.59027	1.63171e-07
mntH	8.00461	6.84186	1.64638e-07
sufS	6.45193	5.51102	1.66624e-07
ybbJ	7.65251	6.84948	1.67417e-07
ytfK	10.0869	8.70156	1.69631e-07
metE	9.72753	10.6354	1.70431e-07
kbl	6.34712	5.35477	1.72675e-07
aspC	8.23316	8.85396	1.77653e-07
deaD	6.65841	7.50745	1.7833e-07
malQ	6.34123	5.65308	1.78783e-07
sufA	6.99738	5.40191	1.87955e-07
waaU	6.53261	7.38862	1.92821e-07
aidB	6.65182	5.68428	1.97789e-07
glcF	6.18226	5.25734	1.99915e-07
ampG	6.57263	7.45725	2.0947e-07
ilvM	5.38684	6.55423	2.115e-07
rbbA	7.01535	6.13136	2.20591e-07
yehE	5.48678	4.80011	2.21612e-07
ysaB	6.34264	5.56388	2.25824e-07
ydiH	9.37388	8.54987	2.26993e-07
yccX	7.75889	6.95288	2.30442e-07
fadJ	7.05646	6.3543	2.31277e-07	ArcA,FadR
fliR	4.54997	6.15802	2.41274e-07
fadI	6.0471	4.9859	2.41341e-07
tyrA	6.84585	7.57875	2.46367e-07
fliQ	4.36689	6.2988	2.51449e-07
bolA	7.89489	6.84084	2.52974e-07
ilvE	6.75079	7.52416	2.55274e-07	IHF,Lrp
rsd	9.11137	8.06588	2.55616e-07
yidC	7.21532	7.95355	2.56523e-07
tatD	6.93413	6.26829	2.69166e-07
ycgY	5.3694	4.44148	2.69434e-07
rfbX	7.76695	8.54487	2.84219e-07
fliF	4.54694	6.32652	2.87416e-07
yhhA	6.05832	5.03791	2.89609e-07
fliO	4.706	6.34366	2.99262e-07
yhfG	7.55521	6.46041	3.03571e-07
yfeK	5.56442	6.26602	3.04589e-07
ycgJ	7.63218	6.74217	3.07561e-07
bacA	7.25266	7.91844	3.07651e-07
insC	7.54769	6.83618	3.1418e-07
fliI	4.01904	5.98892	3.15679e-07
lysA	7.53381	8.38243	3.21695e-07	LysR
yghG	3.8401	4.86277	3.26448e-07
yliG	7.35451	8.07959	3.3752e-07
ilvB	6.4579	7.37747	3.405e-07	CRP
gltP	7.60029	8.85349	3.43887e-07
tsgA	5.87275	6.76564	3.46999e-07
rluA	6.31535	7.00814	3.49066e-07
yfcL	7.54555	8.42727	3.54708e-07
lnt	7.22981	8.039	3.57326e-07
ilvG	5.8388	6.8113	3.62315e-07
yfeS	5.72218	6.46176	3.66582e-07
manZ	8.40253	7.42203	3.74164e-07
yajO	7.30949	6.51793	3.7831e-07
yedY	7.14859	6.26278	3.81091e-07
yohD	7.72903	6.90264	3.92302e-07
ydcH	6.72138	5.77449	3.9514e-07
ldcC	6.52042	5.60964	3.97299e-07
acs	6.33608	5.14638	4.03837e-07
mcrC	5.35265	6.35256	4.11747e-07
pinR	6.20134	5.40523	4.11797e-07
yceB	6.54998	5.90775	4.13528e-07
glgA	7.62875	6.80569	4.20261e-07	CRP
yaeH	8.43059	7.61779	4.32997e-07
gltI	7.61973	6.90374	4.84655e-07
hsdR	6.30646	7.04273	5.14562e-07
cbpM	6.35625	5.02444	5.17003e-07
lipA	7.34685	6.2443	5.19273e-07
yeaT	6.22726	5.41382	5.29665e-07
yhhT	7.00244	6.22678	5.30039e-07
flgE	4.41737	6.08596	5.36688e-07
hisI	7.23919	7.92234	5.39099e-07
prpR	5.21333	4.44797	5.40454e-07
fadE	6.31985	5.57592	5.42963e-07
arnE	6.14456	5.50941	5.43864e-07
yfdH	7.62627	8.36023	5.51238e-07
yiiS	7.49425	6.57757	5.61197e-07
glpF	5.78664	5.1061	5.67009e-07
ydcU	5.13498	4.42404	5.79125e-07
rfaB	6.79044	7.42286	5.84249e-07
yceF	7.87725	7.12176	5.91727e-07
ybjE	5.96752	6.7598	6.21927e-07
yhjD	6.90007	6.08832	6.36398e-07
glgB	7.58759	6.74397	6.43175e-07
yehW	6.91553	6.06147	6.52917e-07
ubiC	8.63208	8.01701	6.58346e-07	IHF,ArcA,FNR,NarL
nth	6.08186	6.6779	6.71471e-07
yliE	4.69641	5.94271	6.76635e-07
yodA	5.20805	6.21172	6.83075e-07	Fur,SoxS,Zur
purF	8.30153	8.98765	7.09755e-07	PurR
qmcA	6.90512	5.93421	7.22686e-07
yrdB	7.15613	7.81947	7.52292e-07
nmpC	7.24731	8.0782	7.56652e-07
soxS	7.49519	6.65258	7.57497e-07	SoxS,SoxR
wrbA	6.9178	4.86952	7.60998e-07
uspD	6.65363	5.78512	7.69198e-07
eno	7.99239	8.70481	7.70376e-07
yghU	8.36667	7.56412	7.80511e-07
hfq	10.6771	10.1187	7.82829e-07
ybcM	6.49307	5.87403	7.93908e-07
mug	7.32321	6.62268	7.95253e-07
ykiA	6.76019	6.19193	8.18171e-07
ycbK	8.67267	7.86298	8.29506e-07
nudJ	7.77352	7.12983	8.49665e-07
rhsC	5.99091	5.24605	8.60692e-07
fliP	4.0698	6.09678	8.70792e-07
artP	8.44746	7.74929	8.77578e-07
yafD	7.46021	6.77718	8.77908e-07
fumC	7.76108	7	9.15564e-07
yjgH	5.35847	4.62337	9.17839e-07
proY	6.24045	7.06543	9.22281e-07
yidH	6.49074	5.71328	9.29897e-07
msrA	7.98392	7.3836	9.33085e-07
ygfF	5.2497	5.99423	9.33426e-07
yedW	6.91039	5.94037	9.35935e-07
ybfE	5.87046	6.53364	9.63417e-07
hslU	6.95554	7.60396	9.70274e-07
fliE	5.14336	7.09439	9.74309e-07
ybhF	7.47544	6.54356	9.8751e-07
gfcA	6.18391	5.46844	9.88164e-07
yfaY	8.01659	8.77839	1.00822e-06
hpf	8.53365	7.74999	1.02517e-06
mdtK	7.06621	7.73575	1.03455e-06
ymgE	6.52471	5.27325	1.08165e-06
tesB	7.10873	6.45015	1.08466e-06
mnmG	6.38369	6.96861	1.16236e-06
yeeZ	8.00144	7.31852	1.21374e-06
yfeN	5.59483	4.93567	1.25114e-06
queA	6.81266	7.53786	1.25454e-06
yjcH	6.00133	4.98805	1.26555e-06
flhE	4.63727	5.95126	1.27681e-06
ilvC	9.25462	10.1135	1.28008e-06	IlvY
intQ	5.07984	4.35017	1.29508e-06
galK	8.63517	7.99294	1.29936e-06
yfdE	5.73578	4.92165	1.31158e-06
ycbB	7.93375	7.13078	1.32691e-06
rpoH	8.78473	8.12905	1.32886e-06
yidG	7.05374	6.42246	1.33087e-06
ucpA	7.5362	6.93119	1.36232e-06
cspI	6.4076	5.4577	1.36967e-06
gdhA	8.95657	9.53204	1.40804e-06
yhjJ	7.90211	8.45597	1.4247e-06
mntR	8.69576	8.04903	1.45403e-06
yjhY	6.46553	5.89602	1.45807e-06
mcrB	5.65688	6.35391	1.46252e-06
tnaA	5.52149	4.71157	1.46695e-06
thiD	8.07464	8.72895	1.4693e-06
pptA	7.58474	6.87417	1.48073e-06
cysH	8.15286	8.75902	1.49806e-06	IHF,CysB
yeaK	8.16283	7.52727	1.52494e-06
argD	8.66903	9.36395	1.55122e-06
ydgI	6.33382	5.6179	1.5594e-06
nhaA	8.06648	7.52928	1.57319e-06
frmA	6.8638	7.47909	1.61393e-06
rluE	7.16863	6.53366	1.73702e-06
uhpT	4.64292	5.51827	1.77482e-06
hsdM	6.56958	7.33708	1.80686e-06
mtn	9.23926	8.67266	1.83241e-06
csgD	5.8245	4.86828	1.83474e-06
ymdB	8.03898	7.27177	1.88266e-06
rssA	7.08023	6.41903	1.91637e-06
xapR	6.36638	5.86659	1.98376e-06
ybaT	6.04962	5.08691	1.99748e-06	GadX
rstB	5.93182	5.0512	2.00835e-06
ybhL	7.90681	7.36146	2.01476e-06
bdm	6.21765	5.06427	2.05598e-06
flhB	4.34694	5.74939	2.10144e-06
yoeH	8.67264	7.83769	2.12462e-06
uhpB	5.71483	6.40374	2.12738e-06
livK	7.25322	7.88716	2.13607e-06	Lrp
nuoA	9.23423	8.42359	2.16824e-06
asnA	6.0501	6.77181	2.18702e-06
ynaE	6.21542	5.07691	2.21722e-06
yecC	7.34139	8.01879	2.27375e-06
dppA	10.6641	9.89899	2.30819e-06	IHF,FNR
yaeP	8.34971	7.6299	2.32065e-06
nanA	5.28668	4.58747	2.32517e-06
ttcA	6.40219	7.09572	2.43384e-06
cspG	6.64062	5.91552	2.46832e-06
hcaR	6.36448	5.33319	2.47354e-06
wbbJ	7.79735	8.41397	2.48461e-06
rhlE	7.22334	7.98544	2.52798e-06
rpsP	8.40515	9.09936	2.54608e-06
ypeB	6.13897	6.69791	2.55414e-06
yciS	8.46031	7.95903	2.55983e-06
yciA	6.63596	7.29442	2.58106e-06
pheP	6.20252	6.86573	2.62793e-06
rpiA	9.71902	9.13679	2.63139e-06
sufE	6.08421	5.26522	2.70844e-06
fkpA	6.60383	7.27211	2.75037e-06
yqjG	6.13408	5.34689	2.75692e-06
ydgJ	8.2777	7.62958	2.75911e-06
ydfK	6.14632	5.03337	2.78021e-06
yedK	4.90014	4.26009	2.81391e-06
rof	7.41882	6.66588	2.85692e-06
tnaC	6.96685	5.28445	2.86535e-06
yajD	5.46729	6.20921	2.88511e-06
yfiP	5.10749	5.79507	2.93144e-06
yciM	6.74543	6.17887	2.93311e-06
lpxC	10.0499	9.42185	2.94229e-06
yebS	6.96566	6.43144	2.94572e-06
dppC	7.74195	6.99999	2.95492e-06	IHF,FNR
glpD	6.89055	6.13737	3.05782e-06
yaaX	5.65974	6.29116	3.18357e-06
cysM	7.14004	7.86869	3.19144e-06
putP	8.3359	8.94255	3.29486e-06
prmA	5.8277	6.41999	3.54546e-06
ybiH	7.30539	6.25859	3.54863e-06
rfaP	7.00754	7.59255	3.56102e-06
yjaH	6.55718	7.18657	3.58378e-06
srlE	3.95952	4.96719	3.60569e-06
ybhC	7.42668	8.06162	3.6867e-06
mmuP	5.84778	6.65283	3.73336e-06
ybgH	6.71114	7.45514	3.75365e-06
ydcJ	5.39318	4.55942	3.86281e-06
ybgF	8.23412	8.82365	3.86681e-06
nuoF	8.2709	7.55212	4.11105e-06
murE	6.61425	7.09276	4.14562e-06
tfaS	5.91203	5.30309	4.17027e-06
yeiH	6.48638	5.89087	4.18422e-06
yeeY	5.36944	4.72528	4.28392e-06
rfaQ	6.41542	7.04375	4.3212e-06
rfaZ	6.5362	7.27809	4.32127e-06
thiM	7.59985	8.27707	4.43e-06
ydbJ	9.19869	8.48691	4.43551e-06
ycjG	8.14832	7.5243	4.49993e-06
ymcE	6.2594	6.82259	4.50738e-06
yffM	5.08758	4.52772	4.50883e-06
slt	7.02235	6.44268	4.68816e-06
yfhM	7.6203	7.01987	4.70504e-06
menA	6.98332	7.53458	4.72426e-06
yidQ	8.46757	7.85604	4.98145e-06
yecS	6.63076	7.28754	4.9885e-06
argH	8.11063	8.89653	5.01475e-06
ybiI	6.10105	4.93328	5.0376e-06
rfaG	5.18194	5.74058	5.27402e-06
yeiP	6.60083	7.19229	5.30249e-06
sdhC	8.73803	7.73392	5.36989e-06
narV	5.88281	4.91065	5.65807e-06
aphA	7.09611	6.60532	5.67342e-06
miaA	10.3494	9.81953	5.7118e-06
ygdH	6.64267	5.98395	5.79656e-06
rssB	7.36784	6.83672	5.79993e-06
yfhK	7.32499	6.85026	5.83077e-06
malP	6.86924	6.14505	5.97896e-06
hepA	5.59504	6.24381	6.03239e-06
purU	8.66727	9.24568	6.12185e-06
lpxP	5.24929	6.34633	6.15655e-06
argB	7.19513	7.93112	6.1592e-06
cspF	6.15193	5.53809	6.20539e-06
lplT	6.83359	7.33789	6.32108e-06
yagR	5.02372	4.35253	6.32113e-06
yihG	5.4704	6.12459	6.4299e-06
ybhG	7.052	6.11846	6.45783e-06
wbbK	7.72965	8.36065	6.48693e-06
fabZ	8.27432	8.81837	6.56278e-06
hisF	6.63472	7.26707	6.74067e-06
yraR	6.02349	5.36445	6.74354e-06
yibF	7.04023	6.52181	6.78077e-06
gcvR	8.54392	8.02734	6.80411e-06
gadA	4.99074	4.20617	6.86971e-06	H-NS,ArcA,CRP,Fis,FNR,GadE,GadW,GadX,TorR
bioC	7.67555	8.27965	6.94675e-06
yniB	8.51421	7.95689	7.03723e-06
gutQ	5.87013	6.34663	7.1184e-06
rpsQ	9.33687	10.0119	7.1217e-06
mgtA	5.79971	5.23425	7.17493e-06
arnD	5.83881	5.02228	7.18426e-06
yicS	5.15134	4.55874	7.19755e-06
erfK	6.78408	6.27618	7.32115e-06
yhbY	7.61249	8.37495	7.63571e-06
ppiD	8.44004	8.99734	7.64206e-06
phoH	6.59432	5.04581	7.76934e-06
coaA	6.9447	7.46975	7.8321e-06
rpsR	8.44973	9.11603	7.86176e-06
sxy	6.4378	5.85411	7.86224e-06
ybfC	5.39498	4.75286	8.03459e-06
ykgC	5.26731	4.58426	8.09079e-06
ydgD	6.25349	5.73377	8.36442e-06
ydhQ	8.49023	7.94725	8.46714e-06
glyS	8.02914	8.6978	8.66787e-06
ltaE	7.71935	7.19584	8.67278e-06
fucR	6.61081	6.07828	8.83502e-06
yafV	6.52345	5.95655	8.95894e-06
rob	8.27017	7.79056	8.96092e-06
minC	8.59234	8.08087	9.02906e-06
frmR	5.88761	6.63685	9.34895e-06
pphA	5.61914	5.01142	9.84739e-06
yiaF	7.84927	8.34704	1.0013e-05
csgE	4.95164	4.13937	1.00467e-05
qseB	6.38605	5.70177	1.01484e-05
yaeR	8.02955	7.5198	1.0241e-05
yegI	6.12734	5.60507	1.03543e-05
ydcI	7.87895	6.87423	1.03864e-05
rfaY	6.646	7.36402	1.04575e-05
groL	7.7666	8.2476	1.04698e-05
racR	8.47866	8.00935	1.0499e-05
yncH	4.88936	4.16387	1.05201e-05
uhpC	5.67594	6.35099	1.05347e-05
dam	6.81936	7.37883	1.05522e-05
yfaE	6.97275	7.59262	1.05892e-05
yqiJ	4.54559	4.09105	1.07434e-05
cbl	6.68381	7.51119	1.08049e-05
yddM	7.26432	6.64242	1.08406e-05
aroF	8.04273	8.60921	1.09017e-05
ftnA	6.75914	8.33856	1.10303e-05	Fur,H-NS
yaiZ	7.94079	7.2274	1.10877e-05
exoD	6.87149	7.49654	1.1163e-05
uspA	8.56162	7.63771	1.11986e-05
ydfJ	4.81669	4.15808	1.12436e-05
ydhR	8.69412	7.94771	1.14301e-05
yhiI	6.86185	6.12171	1.15151e-05
phoQ	7.06997	6.44465	1.17525e-05
recF	7.42266	8.02043	1.18183e-05
menF	7.7396	7.15125	1.18813e-05
alkA	6.34379	5.78335	1.19689e-05
yghF	4.2172	4.86433	1.20495e-05
yaiW	5.7669	6.44632	1.20754e-05
psiE	7.07548	6.53962	1.2151e-05
tqsA	6.20638	5.39895	1.24488e-05
elbB	8.52465	7.92565	1.24805e-05
araC	6.47385	5.86243	1.25085e-05
sufD	5.96178	4.93415	1.27606e-05
yfhB	6.5386	6.01947	1.28679e-05
secA	6.25698	6.74843	1.28782e-05
relE	6.86769	6.33828	1.30839e-05
ycfS	5.9387	6.50564	1.32309e-05
metH	6.65825	7.21088	1.32471e-05
gst	8.90423	8.07296	1.34729e-05
flhD	5.59641	6.20602	1.35905e-05
fadB	4.53993	3.80393	1.36173e-05
msrB	9.54961	8.89757	1.36302e-05
ypaA	7.09129	6.5161	1.42552e-05
iraP	7.6564	6.83691	1.44166e-05
recR	7.84236	8.38372	1.44845e-05
yccU	7.27747	6.77729	1.47198e-05
fadH	5.7617	5.10056	1.47806e-05
yliF	4.82616	5.44089	1.48973e-05
ynaI	6.52239	5.99096	1.49526e-05
yfdC	4.95849	4.46983	1.49732e-05
ydjM	4.55694	5.03453	1.49904e-05
ugpB	6.23791	5.42236	1.49978e-05
ygaY	6.06039	5.52087	1.50248e-05
yghJ	5.3898	6.19027	1.50927e-05
rffM	6.58426	7.14251	1.52035e-05
pheS	7.63346	8.39105	1.5775e-05
matA	5.07205	4.23565	1.58017e-05
bax	7.65651	7.02701	1.58721e-05
yhbW	7.31538	6.70999	1.5963e-05
gnsA	5.89888	6.66651	1.59952e-05
cysQ	6.97089	6.31363	1.60523e-05
yagI	6.81597	7.54208	1.62554e-05
rpoA	9.83108	10.3217	1.63731e-05
nuoB	8.66532	8.07871	1.63833e-05
rpoC	8.09094	8.5635	1.64294e-05
ygiQ	5.47673	5.99104	1.65009e-05
bioD	6.84221	7.32651	1.65319e-05
yciQ	5.56874	5.00035	1.65783e-05
atpA	8.10526	8.64275	1.66826e-05
yciN	7.1145	6.34403	1.6929e-05

## Sheet: Diff_reg_BiNGO
File created with BiNGO (c) on Jul 20, 2010 at 7:53:15 PM
ontology: all
curator: GO
Selected ontology file : jar:file:/Users/jminty/.cytoscape/2.6/plugins/BiNGO-2.31/BiNGO.jar!/GO_Full
Selected annotation file : /Users/jminty/Desktop/gene_association.ecocyc
Discarded evidence codes :
Overrepresentation
Selected statistical test : Hypergeometric test
Selected correction : Benjamini & Hochberg False Discovery Rate (FDR) correction
Selected significance level : 0.05
Testing option : Test cluster versus whole annotation
The selected cluster :
RLMN	GATR	ANSP	YIBT	YBDB	ILVC	YCII	ALDA	ILVE	GADC	CIRA	GNTT	GADA	MNTR	LIVF	CYOD	FIMH	YDCF	YQEF	DINQ	YNCE	LIVG	GABT	GADE	ILVA	FEPA	YAHO	ILVB	YEED	FIMC	UBIC	GLTA	FLIA	HSLU	DKGA	UCPA	GADB	YCIS	YIDD	LIVM	LYSA	APHA	CUSF	RPSR	OGT	AER	THRC	GATC	COBU	FTNA
No annotations were retrieved for the following entities:
YGHX	YAGN	YDIH	YAGJ	YBDD	YIBT	YAEH	YNCJ	YCII	YGAM	INSL	YCAO	YKGO	YHHM	YIDD	YTFK	YJEI	YDIZ
GO-ID	p-value	corr p-value	x	nX	N		Description	Genes in test set
41	8.8556e-08	8.6962e-05	16	62	205	3794	transition metal ion transport	EFEB|FHUC|CIRA|FEPB|FEPA|FHUD|FEPC|ENTA|EFEO|ZNUB|FTNA|FHUA|ZNUC|ENTC|ZNUA|CUSF
6826	2.0475e-06	0.0010053	12	44	205	3794	iron ion transport	EFEB|FTNA|FHUC|FHUA|CIRA|FEPB|FEPA|FHUD|ENTC|ENTA|FEPC|EFEO
15837	3.503e-06	0.0011466	17	89	205	3794	amine transport	LIVK|ANSP|LIVF|POTH|YBAT|PROV|POTG|LYSP|HISQ|PROW|POTF|LIVH|LIVM|GADC|POTI|PROX|LIVG
15674	7.042e-06	0.0017288	12	49	205	3794	di-, tri-valent inorganic cation transport	EFEB|FTNA|FHUC|FHUA|CIRA|FEPB|FEPA|FHUD|ENTC|ENTA|FEPC|EFEO
9082	3.5081e-05	0.0055678	7	19	205	3794	branched chain family amino acid biosynthetic process	LEUA|ILVC|ILVN|ILVA|ILVG|ILVB|ILVE
6519	3.846e-05	0.0055678	29	246	205	3794	amino acid and derivative metabolic process	GCVT|GABT|PURF|ILVA|ILVB|CARA|YCJG|LEUA|ILVC|YBAS|ARGI|YDCW|LTAE|GADB|LYSA|ILVE|GLTX|CYSH|GADA|CAIF|ARGG|METF|THRC|PABA|IAAA|CARB|ILVN|DADX|ILVG
15594	3.9689e-05	0.0055678	4	5	205	3794	putrescine-importing ATPase activity	POTF|POTH|POTI|POTG
9308	5.616e-05	0.0068936	29	251	205	3794	amine metabolic process	GCVT|GABT|PURF|ILVA|ILVB|CARA|YCJG|LEUA|ILVC|YBAS|ARGI|YDCW|LTAE|GADB|LYSA|ILVE|GLTX|CYSH|GADA|CAIF|ARGG|METF|THRC|PABA|IAAA|CARB|ILVN|DADX|ILVG
9081	0.00010328	0.0091674	7	22	205	3794	branched chain family amino acid metabolic process	LEUA|ILVC|ILVN|ILVA|ILVG|ILVB|ILVE
30001	0.00011283	0.0091674	16	104	205	3794	metal ion transport	EFEB|FHUC|CIRA|FEPB|FEPA|FHUD|FEPC|ENTA|EFEO|ZNUB|FTNA|FHUA|ZNUC|ENTC|ZNUA|CUSF
15489	0.00011402	0.0091674	4	6	205	3794	putrescine transmembrane transporter activity	POTF|POTH|POTI|POTG
15847	0.00011402	0.0091674	4	6	205	3794	putrescine transport	POTF|POTH|POTI|POTG
6520	0.00012136	0.0091674	26	223	205	3794	amino acid metabolic process	GCVT|PURF|ILVA|ILVB|CARA|YCJG|LEUA|ILVC|YBAS|ARGI|LTAE|GADB|GLTX|LYSA|ILVE|CYSH|GADA|ARGG|METF|THRC|PABA|IAAA|CARB|ILVN|DADX|ILVG
6865	0.00019433	0.013169	13	77	205	3794	amino acid transport	LIVK|ANSP|LIVF|YBAT|PROV|LYSP|HISQ|PROW|LIVH|LIVM|GADC|PROX|LIVG
46942	0.00022105	0.013169	15	99	205	3794	carboxylic acid transport	LIVK|GNTT|ANSP|LIVF|YBAT|PROV|LYSP|HISQ|PROW|LIVH|LIVM|GADC|PROX|LIVG|YDJN
15849	0.00022105	0.013169	15	99	205	3794	organic acid transport	LIVK|GNTT|ANSP|LIVF|YBAT|PROV|LYSP|HISQ|PROW|LIVH|LIVM|GADC|PROX|LIVG|YDJN
46915	0.00025331	0.013169	7	25	205	3794	transition metal ion transmembrane transporter activity	FHUC|FHUA|FEPB|FEPA|FHUD|ZNUC|CUSF
9097	0.0002548	0.013169	4	7	205	3794	isoleucine biosynthetic process	ILVC|ILVN|ILVA|ILVB
6549	0.0002548	0.013169	4	7	205	3794	isoleucine metabolic process	ILVC|ILVN|ILVA|ILVB
15082	0.00033094	0.016249	7	26	205	3794	di-, tri-valent inorganic cation transmembrane transporter activity	FHUC|FHUA|FEPB|FEPA|FHUD|ZNUC|CUSF
6807	0.00039593	0.018514	29	280	205	3794	nitrogen compound metabolic process	GCVT|GABT|PURF|ILVA|ILVB|CARA|YCJG|LEUA|ILVC|YBAS|ARGI|YDCW|LTAE|GADB|LYSA|ILVE|GLTX|CYSH|GADA|CAIF|ARGG|METF|THRC|PABA|IAAA|CARB|ILVN|DADX|ILVG
9064	0.00050278	0.022442	10	54	205	3794	glutamine family amino acid metabolic process	PURF|YBAS|IAAA|CARB|ARGI|GADA|ARGG|CARA|GADB|PABA
5623	0.00063865	0.025897	152	2413	205	3794	cell	PURF|RLMN|GATR|ANSP|YOJI|FHUD|YBAT|OSMC|HDED|ILVC|YBAS|YBHQ|DPPC|MDH|RPLS|SBP|GADC|YEAJ|CIRA|GNTT|GADA|MNTR|ENTS|NLPD|FLGC|CYOD|FIMH|YBIO|YQEF|FLGH|DINQ|RSD|GADE|ILVA|FEPA|YAHO|ILVB|YEED|FIMC|UBIC|GLTA|FHUA|HSLU|DKGA|PROW|GADB|YCIS|LIVM|APHA|CUSF|RPSR|AER|DHAM|GPMM|GATC|PSPA|EFEO|FTNA|OMPC|ILVN|YJHE|YQFA|FHUF|KATE|YBAN|PROX|SHIA|EFEB|LIVK|NUOI|CSTA|GREA|YJFO|POTH|CARA|PYRE|ECNB|GLCC|GATB|RFAL|PRO…
44464	0.00063865	0.025897	152	2413	205	3794	cell part	PURF|RLMN|GATR|ANSP|YOJI|FHUD|YBAT|OSMC|HDED|ILVC|YBAS|YBHQ|DPPC|MDH|RPLS|SBP|GADC|YEAJ|CIRA|GNTT|GADA|MNTR|ENTS|NLPD|FLGC|CYOD|FIMH|YBIO|YQEF|FLGH|DINQ|RSD|GADE|ILVA|FEPA|YAHO|ILVB|YEED|FIMC|UBIC|GLTA|FHUA|HSLU|DKGA|PROW|GADB|YCIS|LIVM|APHA|CUSF|RPSR|AER|DHAM|GPMM|GATC|PSPA|EFEO|FTNA|OMPC|ILVN|YJHE|YQFA|FHUF|KATE|YBAN|PROX|SHIA|EFEB|LIVK|NUOI|CSTA|GREA|YJFO|POTH|CARA|PYRE|ECNB|GLCC|GATB|RFAL|PRO…
5575	0.00075211	0.025897	152	2419	205	3794	cellular_component	PURF|RLMN|GATR|ANSP|YOJI|FHUD|YBAT|OSMC|HDED|ILVC|YBAS|YBHQ|DPPC|MDH|RPLS|SBP|GADC|YEAJ|CIRA|GNTT|GADA|MNTR|ENTS|NLPD|FLGC|CYOD|FIMH|YBIO|YQEF|FLGH|DINQ|RSD|GADE|ILVA|FEPA|YAHO|ILVB|YEED|FIMC|UBIC|GLTA|FHUA|HSLU|DKGA|PROW|GADB|YCIS|LIVM|APHA|CUSF|RPSR|AER|DHAM|GPMM|GATC|PSPA|EFEO|FTNA|OMPC|ILVN|YJHE|YQFA|FHUF|KATE|YBAN|PROX|SHIA|EFEB|LIVK|NUOI|CSTA|GREA|YJFO|POTH|CARA|PYRE|ECNB|GLCC|GATB|RFAL|PRO…
6812	0.00080366	0.025897	16	123	205	3794	cation transport	EFEB|FHUC|CIRA|FEPB|FEPA|FHUD|FEPC|ENTA|EFEO|ZNUB|FTNA|FHUA|ZNUC|ENTC|ZNUA|CUSF
6873	0.00083217	0.025897	6	22	205	3794	cellular ion homeostasis	EFEB|FTNA|GADA|GADB|GADC|CUSF
55080	0.00083217	0.025897	6	22	205	3794	cation homeostasis	EFEB|FTNA|GADA|GADB|GADC|CUSF
30003	0.00083217	0.025897	6	22	205	3794	cellular cation homeostasis	EFEB|FTNA|GADA|GADB|GADC|CUSF
50801	0.00083217	0.025897	6	22	205	3794	ion homeostasis	EFEB|FTNA|GADA|GADB|GADC|CUSF
55082	0.00083217	0.025897	6	22	205	3794	cellular chemical homeostasis	EFEB|FTNA|GADA|GADB|GADC|CUSF
5382	0.0008439	0.025897	5	15	205	3794	iron ion transmembrane transporter activity	FHUC|FHUA|FEPB|FEPA|FHUD
5279	0.00087452	0.026024	9	48	205	3794	amine transmembrane transporter activity	ANSP|POTF|POTH|YBAT|POTI|GADC|POTG|PROV|LYSP
8652	0.0011433	0.032749	16	127	205	3794	amino acid biosynthetic process	ILVA|CYSH|ARGG|METF|CARA|ILVB|THRC|LEUA|ILVC|ILVN|CARB|ARGI|ILVG|LTAE|ILVE|LYSA
19752	0.0011884	0.032749	34	371	205	3794	carboxylic acid metabolic process	GCVT|GABT|PURF|ILVA|CARA|ILVB|YCJG|UBIC|PPS|LEUA|ILVC|YBAS|DKGA|ARGI|MDH|LTAE|GADB|LYSA|ILVE|GLTX|GNTT|CYSH|CAIF|GADA|ARGG|FADJ|METF|THRC|PABA|IAAA|ILVN|CARB|DADX|ILVG
15417	0.0013436	0.032749	4	10	205	3794	polyamine-transporting ATPase activity	POTF|POTH|POTI|POTG
6082	0.0013696	0.032749	34	374	205	3794	organic acid metabolic process	GCVT|GABT|PURF|ILVA|CARA|ILVB|YCJG|UBIC|PPS|LEUA|ILVC|YBAS|DKGA|ARGI|MDH|LTAE|GADB|LYSA|ILVE|GLTX|GNTT|CYSH|CAIF|GADA|ARGG|FADJ|METF|THRC|PABA|IAAA|ILVN|CARB|DADX|ILVG
6935	0.0013708	0.032749	6	24	205	3794	chemotaxis	FLIN|AER|DPPA|RBSB|FLIG|FLIM
7610	0.0013708	0.032749	6	24	205	3794	behavior	FLIN|AER|DPPA|RBSB|FLIG|FLIM
7626	0.0013708	0.032749	6	24	205	3794	locomotory behavior	FLIN|AER|DPPA|RBSB|FLIG|FLIM
42330	0.0013708	0.032749	6	24	205	3794	taxis	FLIN|AER|DPPA|RBSB|FLIG|FLIM
45852	0.001434	0.032749	3	5	205	3794	pH elevation	GADA|GADB|GADC
51454	0.001434	0.032749	3	5	205	3794	intracellular pH elevation	GADA|GADB|GADC
9425	0.0015911	0.034722	5	17	205	3794	flagellin-based flagellum basal body	FLIN|FLIG|FLGC|FLGH|FLIM
3774	0.0015911	0.034722	5	17	205	3794	motor activity	FLIN|FLIG|FLGC|FLGH|FLIM
43176	0.0021075	0.043811	5	18	205	3794	amine binding	CARB|ILVN|ILVA|ARGI|PURU
16597	0.0021075	0.043811	5	18	205	3794	amino acid binding	CARB|ILVN|ILVA|ARGI|PURU
48878	0.0021415	0.043811	6	26	205	3794	chemical homeostasis	EFEB|FTNA|GADA|GADB|GADC|CUSF
44444	0.0022849	0.045538	22	214	205	3794	cytoplasmic part	RPSR|PURF|FBAB|GADA|YKGM|FADJ|CARA|ILVB|GLTA|FTNA|YCAC|ILVC|RPMC|HSLU|ILVN|ARGI|RPLS|MDH|KATE|GADB|GROL|CODA
44271	0.0023708	0.045538	16	136	205	3794	nitrogen compound biosynthetic process	ILVA|CYSH|ARGG|METF|CARA|ILVB|THRC|LEUA|ILVC|ILVN|CARB|ARGI|ILVG|LTAE|ILVE|LYSA
9309	0.0023708	0.045538	16	136	205	3794	amine biosynthetic process	ILVA|CYSH|ARGG|METF|CARA|ILVB|THRC|LEUA|ILVC|ILVN|CARB|ARGI|ILVG|LTAE|ILVE|LYSA
5620	0.0024114	0.045538	20	188	205	3794	periplasmic space	EFEB|LIVK|YODA|FEPB|DPPA|FHUD|YAHO|FIMC|YCEI|EFEO|HDEA|RBSB|POTF|CUEO|SBP|ZNUA|GLPQ|APHA|PROX|CUSF
3984	0.002754	0.046028	3	6	205	3794	acetolactate synthase activity	ILVN|ILVG|ILVB
51453	0.002754	0.046028	3	6	205	3794	regulation of intracellular pH	GADA|GADB|GADC
30641	0.002754	0.046028	3	6	205	3794	regulation of cellular pH	GADA|GADB|GADC
9099	0.002754	0.046028	3	6	205	3794	valine biosynthetic process	ILVC|ILVN|ILVB
4088	0.0029061	0.046028	2	2	205	3794	carbamoyl-phosphate synthase (glutamine-hydrolyzing) activity	CARB|CARA
16989	0.0029061	0.046028	2	2	205	3794	sigma factor antagonist activity	RSEA|FLIZ
5948	0.0029061	0.046028	2	2	205	3794	acetolactate synthase complex	ILVN|ILVB
16988	0.0029061	0.046028	2	2	205	3794	transcription initiation factor antagonist activity	RSEA|FLIZ
4086	0.0029061	0.046028	2	2	205	3794	carbamoyl-phosphate synthase activity	CARB|CARA
4351	0.0029061	0.046028	2	2	205	3794	glutamate decarboxylase activity	GADA|GADB
16887	0.0030101	0.046919	18	165	205	3794	ATPase activity	FHUC|DPPA|RBBA|LIVF|YOJI|POTH|FEPC|PROV|POTG|ZNUB|HSLU|POTF|DPPC|ZNUC|SBP|GROL|POTI|LIVG
[truncated: 173 more columns]

## Sheet: Diff_ISO_WT_G3.2_BiNGO
File created with BiNGO (c) on Jul 20, 2010 at 7:46:53 PM
ontology: all
curator: GO
Selected ontology file : jar:file:/Users/jminty/.cytoscape/2.6/plugins/BiNGO-2.31/BiNGO.jar!/GO_Full
Selected annotation file : /Users/jminty/Desktop/gene_association.ecocyc
Discarded evidence codes :
Overrepresentation
Selected statistical test : Hypergeometric test
Selected correction : Benjamini & Hochberg False Discovery Rate (FDR) correction
Selected significance level : 0.05
Testing option : Test cluster versus whole annotation
The selected cluster :
YBDH	RACR	FLGN	YOAE	YIBT	YDDM	ARNC	YDFK	GRXB	ENO	YJBR	YAGR	AMYA	YBIU	GALK	GLTS	ILVE	YCBB	HISI	YNIA	YJDN	GNTT	MNTR	PRPR	RFAZ	YECR	FIMH	YPAA	UHPB	TFAS	YDBJ	RSSB	ARNE	YMGD	GABT	FRMA	RECR	LNT	YAHO	YGIW	ILVM	LPLT	ILVB	NTH	HFQ	YJGB	FIMD	HSLU	YBHN	YQJG
FLIZ	YEHW	YDEJ	PUTP	TAR	YDGD	YEBS	CSID	YOAC	YBJG	YAGI	TSR	FLGM	FABA	LIVK	SLT	NUDJ	FLHB	YLIG	SUFE	FIC	YJDJ	GATB	RFAL	GADW	QOR	HSDS	YOHC	FADI	YGHZ	YDCW	GATD	YNHG	YDHR	GROL	RFAJ	YAAX	YTJA	QSEB	YICS	RFAS	FIMF	FADJ	FLHD	YEAH	YCGY	YGHF	PPHA	YAGA	FADL
MENF	RFC	DEAD	TKTB	CFA	NUOB	MALP	CLPA	SUFA	MALQ	USPD	FLIG	AROP	BIOD	FADB	CSPA	EXOD	YCCX	YGHU	PURF	TATD	YGDQ	ALDB	YGFF	YRBL	DADA	NARY	OSMC	FLIH	YEIH	YHBY	MDTK	YBAS	YBAA	SBP	MALG	YBJX	YBHP	FLIK	TREA	YCCJ	PYRI	YDCJ	AMPG	CSGE	YBII	INTQ	YLIE	YEGP	NLPD
No annotations were retrieved for the following entities:
INSC	YDIH	YCBW	YRBL	FLXA	YNAE	YIBT	YHHA	YCGR	YDFK	YOEH	YBGA	YBAA	YBEL	YCGB	YBIU	YFFM	YCAO	YIIS	YQJD	YEHI	YBHP	YBJX	YCCJ	YAAX	FLGD	YDCJ	YFCL	CSGE	YLIE	YICS	YEGP	BDM	MSYB	YCIQ	YECR	YEAH	YCGY	YEBW	YPAA	YEBV	YEAK	YQJK	YQJC	YDHQ	YRDB	YFEK	TFAS	YTFK	YPEB
GO-ID	p-value	corr p-value	x	nX	N		Description	Genes in test set
19861	8.2646e-24	1.4174e-20	31	32	625	3783	flagellum	FLHE|FLGG|FLIC|FLGN|FLIJ|FLIP|FLGF|FLIQ|FLIH|FLIN|FLGL|FLIS|CHEZ|FLGI|FLIK|FLIF|FLIL|FLGJ|FLGC|FLIE|FLGK|FLIM|FLID|FLGB|FLIR|FLIG|FLIT|FLGH|FLGE|FLIO|FLGM
9288	4.7879e-22	4.1056e-19	27	27	625	3783	flagellin-based flagellum	FLGG|FLIC|FLIJ|FLIP|FLGF|FLIQ|FLIH|FLIN|FLGL|FLIS|CHEZ|FLGI|FLIK|FLIF|FLIL|FLGJ|FLGC|FLIE|FLGK|FLIM|FLID|FLIR|FLGB|FLIG|FLGE|FLGH|FLIO
44463	4.5829e-18	1.5719e-15	22	22	625	3783	cell projection part	FLIF|FLGG|FLIC|FLIL|FLIJ|FLIP|FLGF|FLIQ|FLGC|FLIE|FLGK|FLIM|FLGB|FLIR|FLIN|FLGL|FLIG|FLGH|FLGE|FLIO|FLGI|FLIK
44461	4.5829e-18	1.5719e-15	22	22	625	3783	flagellin-based flagellum part	FLIF|FLGG|FLIC|FLIL|FLIJ|FLIP|FLGF|FLIQ|FLGC|FLIE|FLGK|FLIM|FLGB|FLIR|FLIN|FLGL|FLIG|FLGH|FLGE|FLIO|FLGI|FLIK
44460	4.5829e-18	1.5719e-15	22	22	625	3783	flagellum part	FLIF|FLGG|FLIC|FLIL|FLIJ|FLIP|FLGF|FLIQ|FLGC|FLIE|FLGK|FLIM|FLGB|FLIR|FLIN|FLGL|FLIG|FLGH|FLGE|FLIO|FLGI|FLIK
1539	2.2936e-16	6.556e-14	25	29	625	3783	ciliary or flagellar motility	FLGG|FLIC|MOTA|FLIJ|FLGF|FLIH|FLIN|FLGL|FLGI|CHEZ|FLIF|FLIL|CHEY|FLGJ|CHAC|FLGC|FLIE|FLGK|FLIM|FLGB|FLIG|FLGE|FLGH|FLIO|MOTB
42995	5.186e-15	1.2706e-12	37	61	625	3783	cell projection	FLHE|FLGG|FLIC|FLGN|FLIJ|FLIP|FLGF|FLIQ|FLIH|FIMD|FIMA|FLIN|FLGL|FIMI|FLIS|CHEZ|FLGI|FLIK|FLIF|FLIL|FLGJ|FIMF|FIMG|FLGC|FLIE|FLGK|FLIM|FIMH|FLID|FLGB|FLIR|FLIG|FLIT|FLGH|FLGE|FLIO|FLGM
9425	4.2368e-14	8.0734e-12	17	17	625	3783	flagellin-based flagellum basal body	FLIF|FLGG|FLIL|FLIP|FLGF|FLIQ|FLGC|FLIE|FLIM|FLGB|FLIR|FLIN|FLIG|FLGH|FLGE|FLIO|FLGI
3774	4.2368e-14	8.0734e-12	17	17	625	3783	motor activity	FLIF|FLGG|MOTA|FLGJ|FLIJ|FLGF|FLGC|FLIE|FLIH|FLGK|FLIM|FLGB|FLIN|FLIG|FLGH|FLGE|FLIK
6928	2.7941e-12	4.3562e-10	26	39	625	3783	cell motility	FLGG|FLIC|MOTA|FLIJ|FLGF|FLIH|FLIN|FLGL|FLGI|CHEZ|FLIF|FLIL|CHEY|FLGJ|CHAC|FLGC|FLIE|FLGK|YHJH|FLIM|FLGB|FLIG|FLGE|FLGH|FLIO|MOTB
51674	2.7941e-12	4.3562e-10	26	39	625	3783	localization of cell	FLGG|FLIC|MOTA|FLIJ|FLGF|FLIH|FLIN|FLGL|FLGI|CHEZ|FLIF|FLIL|CHEY|FLGJ|CHAC|FLGC|FLIE|FLGK|YHJH|FLIM|FLGB|FLIG|FLGE|FLGH|FLIO|MOTB
6935	1.0054e-10	1.1495e-08	18	23	625	3783	chemotaxis	MOTA|FLIL|DPPA|CHEA|FLIJ|CHEY|TAP|FLIM|FLIN|TAR|FLIG|CHER|CHEW|FLIO|CHEZ|MOTB|CHEB|TSR
7610	1.0054e-10	1.1495e-08	18	23	625	3783	behavior	MOTA|FLIL|DPPA|CHEA|FLIJ|CHEY|TAP|FLIM|FLIN|TAR|FLIG|CHER|CHEW|FLIO|CHEZ|MOTB|CHEB|TSR
7626	1.0054e-10	1.1495e-08	18	23	625	3783	locomotory behavior	MOTA|FLIL|DPPA|CHEA|FLIJ|CHEY|TAP|FLIM|FLIN|TAR|FLIG|CHER|CHEW|FLIO|CHEZ|MOTB|CHEB|TSR
42330	1.0054e-10	1.1495e-08	18	23	625	3783	taxis	MOTA|FLIL|DPPA|CHEA|FLIJ|CHEY|TAP|FLIM|FLIN|TAR|FLIG|CHER|CHEW|FLIO|CHEZ|MOTB|CHEB|TSR
43064	1.6643e-06	0.0001784	11	15	625	3783	flagellum organization and biogenesis	FLGG|FLID|FLGN|FLGJ|FLGF|FLHD|FLIS|FLIO|FLII|FLIK|FLGK
48858	4.5345e-06	0.00040929	11	16	625	3783	cell projection morphogenesis	FLGG|FLID|FLGN|FLGJ|FLGF|FLHD|FLIS|FLIO|FLII|FLIK|FLGK
30030	4.5345e-06	0.00040929	11	16	625	3783	cell projection organization and biogenesis	FLGG|FLID|FLGN|FLGJ|FLGF|FLHD|FLIS|FLIO|FLII|FLIK|FLGK
32990	4.5345e-06	0.00040929	11	16	625	3783	cell part morphogenesis	FLGG|FLID|FLGN|FLGJ|FLGF|FLHD|FLIS|FLIO|FLII|FLIK|FLGK
32989	2.3962e-05	0.0017123	11	18	625	3783	cellular structure morphogenesis	FLGG|FLID|FLGN|FLGJ|FLGF|FLHD|FLIS|FLIO|FLII|FLIK|FLGK
48869	2.3962e-05	0.0017123	11	18	625	3783	cellular developmental process	FLGG|FLID|FLGN|FLGJ|FLGF|FLHD|FLIS|FLIO|FLII|FLIK|FLGK
7148	2.3962e-05	0.0017123	11	18	625	3783	cell morphogenesis	FLGG|FLID|FLGN|FLGJ|FLGF|FLHD|FLIS|FLIO|FLII|FLIK|FLGK
48856	2.3962e-05	0.0017123	11	18	625	3783	anatomical structure development	FLGG|FLID|FLGN|FLGJ|FLGF|FLHD|FLIS|FLIO|FLII|FLIK|FLGK
9653	2.3962e-05	0.0017123	11	18	625	3783	anatomical structure morphogenesis	FLGG|FLID|FLGN|FLGJ|FLGF|FLHD|FLIS|FLIO|FLII|FLIK|FLGK
9605	2.6731e-05	0.0018338	23	59	625	3783	response to external stimulus	YODA|YDJM|MOTA|FLIL|CHEA|DPPA|IRAP|FLIJ|CHEY|TAP|PSIE|FLIM|FLIN|TAR|FLIG|CHER|RECF|CHEW|FLIO|CHEZ|MOTB|CHEB|TSR
9296	0.00014151	0.0088043	8	12	625	3783	flagellum biogenesis	FLID|FLGN|FLGJ|FLHD|FLIS|FLII|FLIK|FLGK
30031	0.00014151	0.0088043	8	12	625	3783	cell projection biogenesis	FLID|FLGN|FLGJ|FLHD|FLIS|FLII|FLIK|FLGK
6865	0.00014374	0.0088043	26	77	625	3783	amino acid transport	YIFK|LIVK|YBAT|PROP|GLTI|PROV|YECS|PROW|METQ|MMUP|GLTS|YECC|YEEF|ARTP|GABP|HISJ|PROY|METI|PHEP|YDGI|LYSP|PUTP|ARTJ|AROP|HISP|METN
5575	0.00021036	0.01244	437	2410	625	3783	cellular_component	FLGN|YOAE|ARNC|ENO|YAGR|AMYA|GLTS|GALK|YCBB|HISI|GNTT|PRPR|MNTR|FIMH|UHPB|ARNE|FRMA|LNT|YAHO|YGIW|LPLT|ILVB|NTH|FIMD|YBHN|HSLU|DKGA|PAL|YGDI|FLIS|YCIS|YECC|BCSC|YGHG|RPSR|YHJJ|WBBK|YAGT|FLGJ|IRAP|GATC|CSPF|FTNA|YICE|RPSP|KATE|UHPT|UGPB|METN|TSX|ELBB|YJFO|ERFK|YAJD|PROP|FRMR|YBHL|NANC|PROV|YEAQ|MALK|FLGL|YGIQ|SLP|OMPF|FLID|YDCT|FLGE|YCFS|FLIO|FLGA|PGPB|CBPA|RBBA|YNEM|FLIQ|YDCV|YECN|YAIZ|YFHM|TTCA|…
44464	0.00031974	0.017689	435	2405	625	3783	cell part	FLGN|YOAE|ARNC|ENO|YAGR|AMYA|GLTS|GALK|YCBB|HISI|GNTT|PRPR|MNTR|FIMH|UHPB|ARNE|FRMA|LNT|YAHO|YGIW|LPLT|ILVB|NTH|FIMD|YBHN|HSLU|DKGA|PAL|YGDI|FLIS|YCIS|YECC|BCSC|YGHG|RPSR|YHJJ|WBBK|YAGT|FLGJ|IRAP|GATC|CSPF|FTNA|YICE|RPSP|KATE|UHPT|UGPB|METN|TSX|ELBB|YJFO|ERFK|YAJD|PROP|FRMR|YBHL|NANC|PROV|YEAQ|MALK|FLGL|SLP|OMPF|FLID|YDCT|FLGE|YCFS|FLIO|FLGA|PGPB|CBPA|RBBA|YNEM|FLIQ|YDCV|YECN|YAIZ|YFHM|TTCA|MALT|…
5623	0.00031974	0.017689	435	2405	625	3783	cell	FLGN|YOAE|ARNC|ENO|YAGR|AMYA|GLTS|GALK|YCBB|HISI|GNTT|PRPR|MNTR|FIMH|UHPB|ARNE|FRMA|LNT|YAHO|YGIW|LPLT|ILVB|NTH|FIMD|YBHN|HSLU|DKGA|PAL|YGDI|FLIS|YCIS|YECC|BCSC|YGHG|RPSR|YHJJ|WBBK|YAGT|FLGJ|IRAP|GATC|CSPF|FTNA|YICE|RPSP|KATE|UHPT|UGPB|METN|TSX|ELBB|YJFO|ERFK|YAJD|PROP|FRMR|YBHL|NANC|PROV|YEAQ|MALK|FLGL|SLP|OMPF|FLID|YDCT|FLGE|YCFS|FLIO|FLGA|PGPB|CBPA|RBBA|YNEM|FLIQ|YDCV|YECN|YAIZ|YFHM|TTCA|MALT|…
16745	0.00058233	0.030411	7	11	625	3783	transferase activity, transferring aldehyde or ketonic groups	TALA|ILVN|TALB|ILVG|ILVM|ILVB|TKTB
33692	0.00058517	0.030411	32	110	625	3783	cellular polysaccharide biosynthetic process	WBBJ|GLGB|ARNC|LPXC|YJBH|RFAL|RFBX|RFFM|GLGS|RFAB|ARNB|RFAG|LPXP|CLD|RFAJ|BCSC|WAAU|FABZ|EPTB|GLGA|WBBK|ARND|RFAS|GLGC|RFAP|RFAZ|RFAI|RFC|RFAQ|ARNA|RFAY|ARNE
15768	0.00062905	0.030915	5	6	625	3783	maltose transport	MALK|LAMB|MALF|MALG|MALE
42956	0.00073907	0.030915	4	4	625	3783	maltodextrin transport	MALK|MALF|MALG|MALE
6059	0.00073907	0.030915	4	4	625	3783	hexitol metabolic process	GATD|GATA|GATC|GATB
19400	0.00073907	0.030915	4	4	625	3783	alditol metabolic process	GATD|GATA|GATC|GATB
19402	0.00073907	0.030915	4	4	625	3783	galactitol metabolic process	GATD|GATA|GATC|GATB
42955	0.00073907	0.030915	4	4	625	3783	dextrin transport	MALK|MALF|MALG|MALE
5978	0.00073907	0.030915	4	4	625	3783	glycogen biosynthetic process	GLGS|GLGA|GLGC|GLGB
30694	0.00073907	0.030915	4	4	625	3783	flagellin-based flagellum basal body, rod	FLGG|FLGH|FLGE|FLGI
15171	0.00075768	0.030939	14	35	625	3783	amino acid transmembrane transporter activity	YIFK|GABP|PROY|PHEP|YBAT|YDGI|PROV|LYSP|MMUP|PUTP|GLTS|AROP|METN|YEEF
46942	0.00092755	0.036153	29	99	625	3783	carboxylic acid transport	YIFK|LIVK|YBAT|PROP|GLTI|PROV|GLTP|YECS|PROW|METQ|MMUP|GLTS|YECC|YEEF|ARTP|GABP|GNTT|HISJ|PROY|METI|PHEP|YDGI|LYSP|PUTP|ARTJ|AROP|HISP|METN|YDJN
15849	0.00092755	0.036153	29	99	625	3783	organic acid transport	YIFK|LIVK|YBAT|PROP|GLTI|PROV|GLTP|YECS|PROW|METQ|MMUP|GLTS|YECC|YEEF|ARTP|GABP|GNTT|HISJ|PROY|METI|PHEP|YDGI|LYSP|PUTP|ARTJ|AROP|HISP|METN|YDJN
44242	0.0011995	0.045714	7	12	625	3783	cellular lipid catabolic process	TESB|HDHA|GABT|PGPB|FADJ|FADE|FADB
271	0.0013485	0.049871	32	115	625	3783	polysaccharide biosynthetic process	WBBJ|GLGB|ARNC|LPXC|YJBH|RFAL|RFBX|RFFM|GLGS|RFAB|ARNB|RFAG|LPXP|CLD|RFAJ|BCSC|WAAU|FABZ|EPTB|GLGA|WBBK|ARND|RFAS|GLGC|RFAP|RFAZ|RFAI|RFC|RFAQ|ARNA|RFAY|ARNE
6979	0.0013667	0.049871	10	22	625	3783	response to oxidative stress	WRBA|SUFA|MARC|YHBO|BTUE|YJFO|MNTH|KATE|ACNA|YFCG
[truncated: 205 more columns]

## Sheet: NCA results
*TF activities under different conditions calculated by NCA. Values are calculated from three biological replicates.
** For each TF, absolute values under different conditions were based on a typical NCA run and may not be meaningful. It is the changes that reflect the effects of mutations and isobutanol treatment.
		Strain / isobutanol (%w/v)
TF Activity - Mean value	WT / 0%	WT / 0.5%	G3.2 / 0%	G3.2 / 0.5%
FlhDC	5.53299	5.14199	6.04749	6.14267
GadE	9.28586	8.36984	8.23307	8.10643
MarA	6.55562	7.25098	6.90798	7.19487
PhoP	5.98304	6.01928	5.67277	5.73054
ArcA	5.14428	5.32586	4.73271	4.94723
PhoB	5.83707	6.30847	6.02526	6.40657
IHF	5.64485	5.75182	5.85686	5.55633
CRP	6.25627	6.35718	6.41879	6.41934
PdhR	-1.13756	-1.74659	-1.08248	-1.50862
Fur	5.09376	5.59495	6.03692	5.375
OmpR	4.51856	4.29347	5.35156	5.36445
Nac	4.64544	4.7109	4.2251	4.09284
LexA	7.2317	7.22807	7.36247	7.32024
PurR	9.34676	9.33716	8.98943	9.24114
Fis	4.21625	4.23274	3.79251	3.68477
FNR	4.85199	4.4965	4.81121	4.66933
		Strain / isobutanol (%w/v)
TF Activity - Standard deviation	WT / 0%	WT / 0.5%	G3.2 / 0%	G3.2 / 0.5%
FlhDC	0.199916	0.124461	0.233744	0.0665007
GadE	0.083588	0.173788	0.0320827	0.0860169
MarA	0.0866095	0.0923753	0.0754758	0.0297328
PhoP	0.0110986	0.0837178	0.0617946	0.0222374
ArcA	0.044006	0.178529	0.0628442	0.0434799
PhoB	0.0443377	0.199818	0.183391	0.0426422
IHF	0.213784	0.12229	0.0899606	0.0306713
CRP	0.0382377	0.112182	0.0946561	0.0390753
PdhR	0.155497	0.142649	0.372233	0.131148
Fur	0.411732	0.279873	0.357089	0.0813149
OmpR	0.240759	0.0440381	0.120657	0.110613
Nac	0.0464188	0.18571	0.110731	0.0273832
LexA	0.0848165	0.118954	0.0680585	0.0138285
PurR	0.0191022	0.111141	0.0534334	0.0707964
Fis	0.052334	0.0946397	0.075756	0.0327027
FNR	0.252716	0.119308	0.20144	0.0149691
