# Supplementary material for: Evolution combined with genomic study elucidates genetic bases of isobutanol tolerance in Escherichia coli
Source: Microb Cell Fact. 2011 Mar 25;10:18. doi: 10.1186/1475-2859-10-18 (PMC3071312; doi:10.1186/1475-2859-10-18)
Supplement: Additional file 7 — Primers and oligos used in this study. Sequences of forward and reverse primers used for Sanger sequencing, allele specific PCR, qRT-PCR, and all other PCR reactions described in this study are listed. Sequences of oligonucleotides used for ssDNA mediated homologous recombination are also given. [file 1475-2859-10-18-S7.XLS]

## Sheet: Sheet1
Primers and Oligos
Mutation Flanking PCR Primer Pairs
for Sanger sequencing and genotyping large (>20 bp) indels
G3 Lineage Mutations
Gene	Forward Primer	Reverse Primer
phoQ	TGTCCCGCCGCGCATACTG	ATCGACAAGCAAAGCCCCACCAT
acrB	AATTAGGAAGGAAGCGGGACAGGACTCA	CTGGTCGATTCCGTTCTCCGTTATGCT
queA	CGCGCCAAAGGCGTGGAGATGGCGTTTGT	CGGGTTACGGAAGTGCACGCCCTGTTCGG
secA	TCCCGGAAGCTTTCGCCGTGGTACGTGAGG	CGGTATCAGCAGTACCGGTCATCCCCGCCAGTTT
cadA	CAGCCGCCGAGAATAGGGGTAACG	TTGAAGTGCTGCCGACGATGGTAATGA
groL	TCTGGCAATTGTTGAAGCGTAATCCGCGCACGACA	ACCGCAGCGACTTTCACGATGCCACGCA
mutL	ACACCCCGGCGCGGCGCAAATTCCT	CGGCTGGGCGCAAACGGGCGCTTCA
mia-hfq	GTTTTGAAGCAGAAGTCCGGGCGCT	GCCACCGGCGTTGTTACTGTGATGA
pstC	GCGGGGCCAGAGAACAGCGCGCCAA	TCGTTCAGCGTCTGCCGGGTGCAATTGGTTATGT
rph	CAGATCGCGCCCGGTATTAAACAGC	CCAGCAGGCCGTAGCAATAATCAGGTG
yiaK	ACAGCGAAACGGCTGACGCCTGTGCAGAGAT	GCGGCGGGCAAACGGCACGGATTGGG
gltD	TGGGCTGGCGTCCGGATATGTCTGGTGTGAA	GCGTTGTCGCTGCCTTCCGGGGCGATG
mdh	CGGCGGCGAATGCGGGTATT	CTGCCCGAAAGCGTGCATTGGTATTAT
nlpI-pnp	AGCAGATCATCTTGCGCTAACTTGTCACGACCGCC	TCCGTGCTCTGACCGAAGAAACTGGCACCACC
glnE	AGCCGACCACCGCAAAACCACGCCCTT	TGCGAGTGGCGTATCTGTTCCTGCGGCGT
hybB	TGTCCACCCAGTCCAGCGCCGAAAGCTGA	TGCGCTGCTGCCGACCATGCACCAGT
gatZ	ATCCGACAGGCTGTAACGAATATCCAGTAATGA	ACCGGCAGACTTTCGCGAATTTGTTTT
yeeE	GCACCGTCGCCAGGTCTTCACGCCAGAG	CGCGACCTTACCGCCGCGCCGAACC
lepB	GGCGACAACGTGAACGAAGATGG	GGCTGCCGGGGACTCACTGG
gltB-yhcE	ATCTGGATCTTGCGGACCTGCGTCT	GCTGGAGCCATTGTCAGTGTGAGGC
marC	GTTTGCACTGGTCAATGTCGAT	TGCCCAGGCAAGTATAAGTCAA
X3 Lineage Mutations
Gene	Forward Primer	Reverse Primer
acrA	ACCGGCAGACTTTCGCGAATTTGTTTT	AACTGCGCGGATCAATCTGGCTTACAC
rpsB	CCTGGGTATTCCGGTATTTGCTATCGT	GCTCGCTCATCCCGGTCACTTAGTG
rph	CAGATCGCGCCCGGTATTAAACAGC	CCAGCAGGCCGTAGCAATAATCAGGTG
mdh	CGGCGGCGAATGCGGGTATT	CTGCCCGAAAGCGTGCATTGGTATTAT
deaD	TCACCCGGCATACCTTTCGGCAGTTCGATGGTG	GCGCATTCAGTCCAGCGTGACTACCCGTCCT
yfgO	GCCAGCCCACGGTTACGCGGCAGCAC	TGGAAAGCGTGCTTCCTGCGGAGGTTCCCA
gatC	CCGCATCGCCAGGGTGTAAATCATCAAC	TGGCGGTAAAAACGCGGCAGTGA
plsX	CCGGCCTTCGCAAGCTATCCGCGCCAGT	GCAGCGTCCTGCTACCGCAGAGTTCCGCTTTT
hrpA	AGGCCGCGTCAAACCGCTGGAGTTACCG	TCCATTGCTGCCACGCCTGCTGGACGTTTT
mdtj-tqsA	GCCGCCATTTCCCTCACTGACGCTCGCCC	GGTGAGCAACGTCATCGCCGCGTTCGGATCAA
marC	GTTTGCACTGGTCAATGTCGAT	TGCCCAGGCAAGTATAAGTCAA
Allele Specific PCR Primer Pairs
for genotyping SNPs and short indels
G3 Lineage Mutations
Gene	Forward Primer	Reverse Primer
acrB	GTTTATCCTCGGCGTTATGCT	GGTGACACTAATACCAGGATTGCTC
groL	GCACGACACTGAACATACGAATTTA	GCATGGTACGGACAGCACG
rph	TCATCACTACGTTCATGTCGGTCGGTC	TCGATTACGGGTGCCTGCGTGG
gltD	TGAAACCCGCGACGAACCGG	CGACGGCCTTTGGCGTCCGG
gatZ	GTCTGGTAATCGGTAGAATGTGCTT	CGTGGGCTGACAGAGGCTTA
X3 Lineage Mutations
Gene	Forward Primer	Reverse Primer
acrA	ACTTCTTGTGCTTTTACCTGGACAACC	AGTCCCGCAACAGGGCGTAACC
rpsB	CGGTATGCTGACTAACTGGAAAAC	CGCCTGGGAAGCCAGATT
rph	TCGCCTTCTGCCGTCCCCTGAC	TCGATTACGGGTGCCTGCGTGG
mdh	AAAACTAACGCCAGGAACCTAACCTGTG	AGGCAAACAGCCAGGCGAAGT
deaD	TTGCGCAGCAGACAGACG	CTGGAAGCGGAAGATTTTGATG
yfgO	GTAGCAATATACCGACGAAAACCAC	GTTATTTTAGTTGCCGGATTGGA
gatC	GATCAAGGCCAATCAGGAAATT	CTAAGCAGGCTCGTAGTCGTTTACA
plsX	TTCTATCAATTATATCGGCTATCTGGG	GGCTGCACCATGACTTTTTATCAC
hrpA	AACGGTCTTCGCCGTCTACTGT	TTATCCACACCGCAGGAGATACAGT
qRT-PCR Primer Pairs
for validating DNA micrarray gene expression data; rpoD used for normalization
Gene	Forward Primer	Reverse Primer
gadA	AATTCCTGCGCCTCGGTCGTGA	TCATACGGCCCCAGTTTGGCGA
fimI	TACCACGTTGCCCGGCGGAAAT	TGCGCTATCTTCCCCAACCGCA
fabA	GCTGGGCGTTGGCGAAGTGAAA	CCAGGCCCATAATCAGACGACGGTT
rfaJ	TGGAGCGGTTGCTGCTGTTGTT	ACGACACCGGAATTAAAGTACTGCCCA
rpoD	ACAACAGCATCGACCCGGAACTGG	AGCGTGACTGCGACCTTTCGCT
Other PCR Primer Pairs
Description	Forward Primer	Reverse Primer
marC::kan	CCGCTGGCCAGTGACACTCGAA	TGCGATGCAAGGCTAGCTAAAGAG
Oligos
for ssDNA mediated mutagenesis; * denotes phosphorothioated bases
G3 Lineage Mutations
Gene	Oligo
acrB	G*C*G*G*TGCGGATGCGTTTACGTCCGATCCTGATGACCTCGCTGGCGTTTATCCTCGGCGTTATGCTGCTGGTTATCAGTACTGGTGCTGGT
groL	A*A*C*C*TGAGCAATCGCTTTAGAGTCAGAGCATGGTACGGACAGCGCGTTCAGTTCTTCAACTGCAGCGGTAACCGCTTTGTCGATACCACG
mdh	T*T*T*T*TACCCAGCAGCAGCGGTTGAGAGAAGAAACGGGCGTACTGACGTCGCCTTCAACGTAGGCACATTCGACAACGCCTTGTTCGCCCT
rph	G*C*A*C*TTCAATGATGCGCCCGTCTTCGGTCATCACTACGTTCATGTCGGTCGGTCTCTGCGGCAGAGTCTTCAACGTATTCCAGATCGCAA
miaA-hfq	G*T*T*C*AGGAACGGATCTTGTAAAGATTGCCCCTTAGCCATTCTCTCTATATGCTTATTTGTACTTTGAACCTTTCGATTCTGAAAAAATTG
X3 Lineage Mutations
Gene	Oligo
acrA	A*G*G*C*GATCGCGTAGTAATAAGTGGGCTGCAGAAAGTGCGTCCTGGTTGTCCAGGTAAAAGCACAAGAAGTTACCGCTGATAATAACCAGC
mdh	G*G*T*C*AGATCAGCCACTTCCTGCTCGGTAAAACTAACGCCAGGAACCTAACCTGTGACAGCAGCGGCAGAATGGTAACACCAGAGTGACCG
